# Supplementary material for: (E)-3-Hydr­oxy-13-methyl-16-[4-(methyl­sulfan­yl)benzyl­idene]-7,8,9,11,12,13,15,16-octa­hydro-6H-cyclo­penta­[a]phen­an­­­­thren-17(14H)-one
Source: Acta Crystallogr Sect E Struct Rep Online. 2008 Dec 10;65(Pt 1):o73. doi: 10.1107/S1600536808040877 (PMC2967983; doi:10.1107/S1600536808040877)
Supplement: Supplementary file 2 [file e-65-00o73-Isup2.hkl]

#
# h,k,l, Fc-squared, Fo-squared, sigma(Fo-squared) and status flag
#
data_I
_shelx_title ' BG2 in P2(1)2(1)2(1) C26H28O2S'
_shelx_refln_list_code          4
_shelx_F_calc_maximum      578.36
_exptl_crystal_F_000      1728.00
_reflns_d_resolution_high  0.8720
 
loop_
 _symmetry_equiv_pos_as_xyz
 'x, y, z'
 '-x+1/2, -y, z+1/2'
 'x+1/2, -y+1/2, -z'
 '-x, y+1/2, -z+1/2'
 
_cell_length_a    11.9654
_cell_length_b    13.0262
_cell_length_c    27.9441
_cell_angle_alpha  90.000
_cell_angle_beta   90.000
_cell_angle_gamma  90.000
 
_shelx_F_squared_multiplier     1.000
 
loop_
 _refln_index_h
 _refln_index_k
 _refln_index_l
 _refln_F_squared_calc
 _refln_F_squared_meas
 _refln_F_squared_sigma
 _refln_observed_status
   2   0   0    54750.47    50760.02   1102.02 o
   4   0   0        4.52       41.33     11.46 o
   6   0   0      392.70      359.29     29.56 o
   8   0   0      295.96      309.82     34.09 o
  10   0   0      184.33      191.30     30.17 o
  12   0   0      691.58      614.26     36.11 o
   2   1   0     1188.57     1073.71     18.90 o
   3   1   0       47.92       78.24      6.66 o
   4   1   0      260.16      261.92     14.72 o
   5   1   0      663.02      620.57     26.85 o
   6   1   0      672.72      695.52     29.00 o
   7   1   0       68.42       81.81     13.44 o
   8   1   0      618.18      564.73     22.37 o
   9   1   0       89.56       73.12     10.50 o
  10   1   0       39.89       30.53      9.57 o
  11   1   0        7.45        8.80     12.24 o
  12   1   0       67.21       70.96     14.98 o
  13   1   0       25.48       41.14     15.87 o
   0   2   0      853.33      737.08     34.69 o
   1   2   0    12746.08    12088.93    124.86 o
   2   2   0    68029.88    64629.69    509.87 o
   3   2   0     1686.69     1718.91     27.06 o
   4   2   0     2382.03     2075.23     32.18 o
   5   2   0       32.86       31.53      5.17 o
   6   2   0     1565.44     1546.85     28.84 o
   7   2   0       18.72       15.04      5.73 o
   8   2   0      315.21      288.68     17.24 o
   9   2   0      469.68      503.91     29.87 o
  10   2   0      302.13      300.40     23.34 o
  11   2   0       83.43       90.83     12.27 o
  12   2   0       62.36       59.86     18.23 o
  13   2   0       69.53       68.05     16.98 o
   1   3   0     1223.69     1202.49     18.89 o
   2   3   0     1803.72     1652.11     19.46 o
   3   3   0       26.61       18.58      4.20 o
   4   3   0      318.99      347.01      9.04 o
   5   3   0     1648.76     1873.41     31.85 o
   6   3   0     3497.47     3891.96     56.28 o
   7   3   0     1187.57     1247.48     37.40 o
   8   3   0      155.72      160.15     11.27 o
   9   3   0     2509.22     2470.37     45.31 o
  10   3   0      479.43      451.14     20.16 o
  11   3   0        4.74       10.21     12.26 o
  12   3   0       39.25       29.96     13.90 o
  13   3   0       22.16       22.46     20.02 o
   0   4   0   131354.94   127789.02   3347.53 o
   1   4   0    16960.98    17207.29    198.19 o
   2   4   0       15.32       33.13      4.88 o
   3   4   0     3463.33     3693.20     57.72 o
   4   4   0      424.14      462.33     11.21 o
   5   4   0      949.24      955.53     25.02 o
   6   4   0        8.10       13.77      4.93 o
   7   4   0       35.66       31.83      6.16 o
   8   4   0       14.00       15.33      5.76 o
   9   4   0       14.21       39.49      9.49 o
  10   4   0       90.40      105.54     19.32 o
  11   4   0      350.78      369.03     30.59 o
  12   4   0       38.62       18.41     16.66 o
  13   4   0        7.52       -8.75     21.42 o
   1   5   0      287.83      283.51     17.79 o
   2   5   0      293.31      256.32     12.95 o
   3   5   0      678.96      697.90     18.96 o
   4   5   0      538.78      510.64     21.59 o
   5   5   0      673.79      667.98     26.04 o
   6   5   0       21.59       36.19     10.23 o
   7   5   0      486.49      551.78     69.99 o
   8   5   0      646.26      558.40     16.64 o
   9   5   0        2.22        5.01      8.95 o
  10   5   0      334.86      290.64     18.34 o
  11   5   0       95.04       89.24     13.22 o
  12   5   0       23.73       29.43     20.30 o
   0   6   0    33045.46    33955.25    771.08 o
   1   6   0     1831.09     1755.88     59.73 o
   2   6   0     3741.53     3960.65     57.26 o
   3   6   0      132.98      150.64      9.04 o
   4   6   0      736.81      671.18     20.60 o
   5   6   0        1.35       19.20      9.84 o
   6   6   0       96.69      116.91     19.72 o
   7   6   0      427.95      422.04     40.73 o
   8   6   0       33.58       50.68     22.93 o
   9   6   0      330.50      391.80     31.54 o
  10   6   0        3.13       -4.32     13.34 o
  11   6   0        1.87        2.92     15.22 o
  12   6   0        1.49       -6.55     16.51 o
   1   7   0      112.43      121.46     21.59 o
   2   7   0     2980.01     2945.89     57.78 o
   3   7   0      393.36      301.73     13.09 o
   4   7   0      995.33      923.82     27.08 o
   5   7   0     1504.41     1475.87     33.48 o
   6   7   0     1186.11     1205.79     59.88 o
   7   7   0      148.43      132.37     26.70 o
   8   7   0       33.15       17.80     22.02 o
   9   7   0        3.16      -18.70     18.70 o
  10   7   0       30.17       16.13     17.20 o
  11   7   0        3.46        8.85     16.17 o
  12   7   0        1.94       -5.49     16.71 o
   0   8   0      141.01      112.83     29.26 o
   1   8   0     1082.51     1100.52     34.94 o
   2   8   0      181.65      202.84     17.75 o
   3   8   0      294.92      333.36     27.23 o
   4   8   0       28.24       16.68      9.79 o
   5   8   0      589.99      623.33     22.42 o
   6   8   0      677.14      674.73     39.99 o
   7   8   0      156.18      141.52     38.16 o
   8   8   0       53.23      108.94     24.48 o
   9   8   0      193.43      190.96     38.01 o
  10   8   0       16.37       22.63     27.45 o
  11   8   0       48.98       26.56     24.13 o
   1   9   0      103.63       74.38     15.75 o
   2   9   0        0.35        4.17     11.48 o
   3   9   0      119.76      104.79     17.78 o
   4   9   0      190.94      203.00     20.17 o
   5   9   0      426.25      410.79     43.89 o
   6   9   0      743.80      844.63     46.36 o
   7   9   0       37.15       55.13     39.67 o
   8   9   0       45.44       63.72     22.25 o
   9   9   0        9.22       19.01     25.04 o
  10   9   0       98.61      102.57     37.11 o
   0  10   0     3090.78     3376.96    118.26 o
   1  10   0     1024.38     1014.52     36.82 o
   2  10   0      121.75      142.13     20.61 o
   3  10   0      154.58      171.23     21.88 o
   4  10   0       40.30       22.74     16.95 o
   5  10   0       21.55       39.13     21.49 o
   6  10   0        0.00       34.70     47.36 o
   7  10   0      155.76      168.98     29.75 o
   8  10   0       90.77      124.44     28.39 o
   9  10   0        1.13      -25.04     25.04 o
  10  10   0       11.60      -13.27     30.17 o
   1  11   0       63.66       68.82     34.84 o
   2  11   0      277.09      294.09     31.66 o
   3  11   0      144.53      136.62     25.75 o
   4  11   0        1.71        6.81     16.55 o
   5  11   0       26.89       26.42     36.05 o
   6  11   0        2.93       -8.05     21.60 o
   7  11   0      112.22      103.60     41.33 o
   8  11   0       38.52       31.12     23.92 o
   9  11   0       31.36       55.42     24.25 o
   0  12   0        8.16       23.53     29.87 o
   1  12   0        3.29       -3.83     19.80 o
   2  12   0       39.72       47.50     23.79 o
   3  12   0       38.91       31.81     20.33 o
   4  12   0        2.72       -9.44     22.74 o
   5  12   0      103.41       95.91     29.56 o
   6  12   0      155.22      168.08     34.43 o
   7  12   0        9.61        4.66     24.52 o
   8  12   0        3.53        7.23     24.62 o
   1  13   0        3.30      -21.30     21.30 o
   2  13   0        7.94       11.38     21.52 o
   3  13   0        1.10      -16.06     18.54 o
   4  13   0        3.80      -15.43     25.86 o
   5  13   0      150.62      139.18     33.12 o
   6  13   0       16.60       -2.31     26.02 o
   0  14   0       58.46       -5.73     34.69 o
   1  14   0      158.48       96.35     35.15 o
   2  14   0       32.34       13.08     21.32 o
   3  14   0      130.39       89.00     25.27 o
   4  14   0        3.94      -19.56     30.92 o
   2   0   1      151.40      178.59      8.64 o
   3   0   1      551.46      507.64     17.27 o
   4   0   1     4918.31     4773.52     89.06 o
   5   0   1     1720.77     1822.21     46.07 o
   6   0   1     2933.97     3084.57     70.50 o
   7   0   1      338.17      314.45     41.93 o
   8   0   1       34.78       28.05     25.19 o
   9   0   1      820.38      861.29     30.09 o
  10   0   1       43.10       30.48      9.54 o
  11   0   1      118.98       80.64     10.54 o
  12   0   1       31.10       26.13     10.55 o
  13   0   1        4.23        6.31     11.89 o
 -13   1   1       34.13       50.48     18.79 o
 -12   1   1       37.27       78.11     13.32 o
 -11   1   1       86.11      115.72     11.00 o
 -10   1   1     1384.73     1307.26     49.86 o
  -9   1   1       26.42       28.20     13.40 o
  -8   1   1      422.66      433.61     20.09 o
  -7   1   1      108.49      108.26     10.82 o
  -6   1   1     3153.27     3408.12     58.87 o
  -5   1   1      177.59      176.09     16.19 o
  -4   1   1     1081.46      951.65     19.09 o
  -3   1   1     1889.18     1774.27     26.69 o
  -2   1   1    16677.76    16083.86    185.79 o
  -1   1   1      803.71      553.70     37.30 o
   0   1   1        3.06       -0.62      0.62 o
   1   1   1      784.74      559.56     19.12 o
   2   1   1    16571.11    16032.35    169.31 o
   3   1   1     1836.44     1688.67     30.31 o
   4   1   1     1082.61      949.12     21.88 o
   5   1   1      188.64      179.20     10.78 o
   6   1   1     3114.87     3373.98     59.12 o
   7   1   1      109.28      124.35     11.55 o
   8   1   1      423.30      429.77     20.35 o
   9   1   1       26.42       32.53      9.77 o
  10   1   1     1380.40     1309.47     32.83 o
  11   1   1       85.60       87.64     10.40 o
  12   1   1       36.74       54.51     11.69 o
  13   1   1       34.58       37.88     14.48 o
 -13   2   1       55.31       33.96     30.77 o
 -12   2   1        1.00       14.71     12.92 o
 -11   2   1      100.13      115.61     14.59 o
 -10   2   1      351.53      325.46     20.78 o
  -9   2   1      384.01      316.29     16.12 o
  -8   2   1     1476.79     1414.64     31.06 o
  -7   2   1      677.55      637.17     18.76 o
  -6   2   1     2279.29     2450.46     39.77 o
  -5   2   1     1658.47     1790.97     34.85 o
  -4   2   1      917.14      898.16     18.49 o
  -3   2   1     6121.76     6279.73     60.02 o
  -2   2   1    11679.37    11726.69    115.01 o
  -1   2   1       16.16        8.53      2.42 o
   0   2   1      179.99       94.74      5.09 o
   1   2   1       14.18       13.66      3.70 o
   2   2   1    11786.59    11883.22    116.99 o
   3   2   1     6115.37     6267.30     70.94 o
   4   2   1      945.69      943.06     20.54 o
   5   2   1     1650.48     1747.98     29.31 o
   6   2   1     2253.82     2376.94     38.67 o
   7   2   1      674.21      641.79     17.96 o
   8   2   1     1468.30     1447.63     30.23 o
   9   2   1      388.57      318.12     19.33 o
  10   2   1      344.17      311.22     26.65 o
  11   2   1      101.50       83.06     15.53 o
  12   2   1        1.01        4.34     11.84 o
  13   2   1       55.69       59.02     23.94 o
 -13   3   1       27.74       -3.36     19.16 o
 -12   3   1      119.02       90.32     17.35 o
 -11   3   1      261.90      287.80     17.60 o
 -10   3   1      180.51      178.00     13.98 o
  -9   3   1     1266.62     1244.47     30.10 o
  -8   3   1      140.48      144.76     13.93 o
  -7   3   1      373.26      417.93     23.51 o
  -6   3   1      512.17      512.26     19.75 o
  -5   3   1      508.39      547.51     12.27 o
  -4   3   1      151.10      138.92      6.28 o
  -3   3   1      278.97      298.03      8.27 o
  -2   3   1      129.29      128.52      4.77 o
  -1   3   1     2880.50     2788.81     58.76 o
   0   3   1      410.70      369.12     17.03 o
   1   3   1     2921.58     2891.47     40.04 o
   2   3   1      144.71      146.94      5.72 o
   3   3   1      268.12      304.39      8.47 o
   4   3   1      146.05      120.96      9.71 o
   5   3   1      497.56      523.41     15.71 o
   6   3   1      508.11      489.48     14.43 o
   7   3   1      369.25      410.03     17.04 o
   8   3   1      144.85      128.49     10.32 o
   9   3   1     1263.80     1211.05     29.19 o
  10   3   1      177.62      137.12     18.42 o
  11   3   1      263.04      258.60     21.54 o
  12   3   1      118.58       89.04     17.02 o
  13   3   1       27.92       63.34     17.14 o
 -13   4   1        2.73       10.56     25.34 o
 -12   4   1       82.35       89.59     20.91 o
 -11   4   1       62.42       37.37     16.85 o
 -10   4   1       40.42       15.52     10.04 o
  -9   4   1      513.35      509.84     15.79 o
  -8   4   1       86.29       87.86      7.10 o
  -7   4   1      119.15      110.92     10.49 o
  -6   4   1     3334.67     3450.12     57.26 o
  -5   4   1     1447.56     1372.58     23.23 o
  -4   4   1     1006.56      967.40     20.00 o
  -3   4   1     1189.55     1070.72     20.82 o
  -2   4   1     6601.51     6642.27     77.52 o
  -1   4   1     6960.34     6735.54     76.25 o
   0   4   1     7147.88     6967.14     94.44 o
   1   4   1     6999.38     6731.39     98.67 o
   2   4   1     6708.17     6762.68     96.59 o
   3   4   1     1190.89     1085.96     17.89 o
   4   4   1     1027.34     1026.30     26.18 o
   5   4   1     1428.05     1291.37     26.10 o
   6   4   1     3335.57     3457.58     54.31 o
   7   4   1      118.64      100.38      7.09 o
   8   4   1       88.04       89.31      7.43 o
   9   4   1      517.63      489.07     19.61 o
  10   4   1       41.04       48.42     15.57 o
  11   4   1       62.58       15.20     16.32 o
  12   4   1       82.97       47.25     30.02 o
  13   4   1        2.95      -10.26     20.51 o
 -12   5   1       16.35       26.75     18.13 o
 -11   5   1       66.53       72.68     12.38 o
 -10   5   1      405.77      412.49     20.86 o
  -9   5   1       58.70       57.32      8.23 o
  -8   5   1      913.81      865.60     22.64 o
  -7   5   1      552.23      586.23     17.77 o
  -6   5   1      487.12      545.99     18.25 o
  -5   5   1      629.97      710.37     20.07 o
  -4   5   1      191.00      131.50     15.28 o
  -3   5   1       24.55       27.59      5.32 o
  -2   5   1     2068.21     1993.45     35.43 o
  -1   5   1     2192.51     2018.48     53.11 o
   0   5   1      517.03      465.81     27.45 o
   1   5   1     2191.39     2107.69     50.42 o
   2   5   1     2090.35     1952.23     32.38 o
   3   5   1       26.42       40.60      5.91 o
   4   5   1      191.55      141.59      8.67 o
   5   5   1      619.63      695.61     17.18 o
   6   5   1      487.09      521.76     26.13 o
   7   5   1      551.93      615.20     26.04 o
   8   5   1      920.65      905.92     28.32 o
   9   5   1       57.07       42.50     22.76 o
  10   5   1      405.93      361.49     20.03 o
  11   5   1       66.88       60.71     12.19 o
  12   5   1       16.64       10.45     24.20 o
 -12   6   1       21.30       -4.85     16.57 o
 -11   6   1       41.62       31.17     18.02 o
 -10   6   1      228.69      192.13     25.68 o
  -9   6   1     1246.42     1170.50     68.78 o
  -8   6   1       31.23       12.67     21.12 o
  -7   6   1      157.99      157.47     29.87 o
  -6   6   1      731.03      662.93     35.28 o
  -5   6   1      884.14      847.31     39.73 o
  -4   6   1      127.01       97.26      8.99 o
  -3   6   1      780.40      795.21     17.95 o
  -2   6   1      462.16      486.82     20.00 o
  -1   6   1     2370.22     2486.75     49.45 o
   0   6   1     8372.30     7916.71    176.18 o
   1   6   1     2378.43     2498.10     60.74 o
   2   6   1      445.81      461.27     19.64 o
   3   6   1      782.60      813.22     24.28 o
   4   6   1      129.45      118.20     18.55 o
   5   6   1      879.80      819.94     23.10 o
   6   6   1      732.64      719.16     37.34 o
   7   6   1      161.38      194.94     19.83 o
   8   6   1       31.84       33.39     12.56 o
   9   6   1     1237.44     1129.34     35.01 o
  10   6   1      229.47      226.28     18.85 o
  11   6   1       41.72       30.99     14.10 o
  12   6   1       20.96       25.73     12.20 o
 -12   7   1       28.03       37.13     20.26 o
 -11   7   1        8.69      -15.28     16.29 o
 -10   7   1        3.17       -5.78     15.98 o
  -9   7   1      248.51      241.94     39.52 o
  -8   7   1      408.76      462.47     46.76 o
  -7   7   1      104.65      128.45     23.08 o
  -6   7   1      867.23      835.79     41.85 o
  -5   7   1       36.92       48.20     24.44 o
  -4   7   1       48.51       46.74      9.40 o
  -3   7   1      130.17      147.66     10.13 o
  -2   7   1      135.52      135.52     18.79 o
  -1   7   1       53.10       69.24     12.19 o
   0   7   1     1105.15     1084.08     41.16 o
   1   7   1       54.15       45.30     15.08 o
   2   7   1      128.19      134.82     13.87 o
   3   7   1      133.41      151.03     12.39 o
   4   7   1       48.35       54.51      9.52 o
   5   7   1       35.33       38.37      9.28 o
   6   7   1      881.31      845.19     34.32 o
   7   7   1      103.18      151.25     22.78 o
   8   7   1      401.89      406.36     43.74 o
   9   7   1      247.87      335.46     42.23 o
  10   7   1        3.11       -7.63     26.09 o
  11   7   1        8.76      -14.03     35.30 o
  12   7   1       27.88       14.50     33.79 o
 -11   8   1       34.07       45.95     19.41 o
 -10   8   1       33.44       51.89     29.26 o
  -9   8   1       19.30        3.92     23.23 o
  -8   8   1       55.07       34.09     25.64 o
  -7   8   1      723.74      735.12     43.27 o
  -6   8   1      524.34      491.90     37.41 o
  -5   8   1       49.65       39.43     15.76 o
  -4   8   1      432.44      449.20     27.16 o
  -3   8   1      239.74      251.12     20.43 o
  -2   8   1     1468.79     1438.27     44.82 o
  -1   8   1      201.17      220.61     18.15 o
   0   8   1     2463.11     2232.62     75.72 o
   1   8   1      200.28      216.95     24.85 o
   2   8   1     1474.63     1408.30     39.20 o
   3   8   1      239.50      277.75     20.64 o
   4   8   1      437.03      447.83     24.82 o
   5   8   1       51.55       33.96     10.41 o
   6   8   1      533.10      520.02     19.19 o
   7   8   1      717.23      740.17     41.74 o
   8   8   1       53.53       60.93     21.00 o
   9   8   1       19.36      -22.32     22.32 o
  10   8   1       33.98       47.97     28.96 o
  11   8   1       34.64      -15.05     40.12 o
 -10   9   1       28.63       35.90     31.07 o
  -9   9   1      135.34       53.70     31.68 o
  -8   9   1       23.59       41.48     22.31 o
  -7   9   1      111.11      132.02     26.46 o
  -6   9   1      519.54      525.55     39.25 o
  -5   9   1      190.33      235.30     29.68 o
  -4   9   1      125.05      103.47     22.40 o
  -3   9   1      183.33      180.56     19.80 o
  -2   9   1      347.02      364.67     22.56 o
  -1   9   1      645.79      698.68     29.24 o
   0   9   1     1024.89      988.96     44.39 o
   1   9   1      649.83      728.19     30.33 o
   2   9   1      345.75      393.71     30.44 o
   3   9   1      178.46      197.34     20.96 o
   4   9   1      128.77      109.98     18.10 o
   5   9   1      189.20      214.54     27.88 o
   6   9   1      517.99      495.80     38.26 o
   7   9   1      111.09      123.66     25.60 o
   8   9   1       23.33        8.21     28.36 o
   9   9   1      136.01       84.77     32.58 o
  10   9   1       28.83       29.87     29.26 o
 -10  10   1       50.76       19.91     28.66 o
  -9  10   1       54.00       34.39     30.77 o
  -8  10   1      125.19      140.42     29.50 o
  -7  10   1       34.38       44.91     22.38 o
  -6  10   1      212.54      226.55     35.15 o
  -5  10   1        4.42        0.38     19.63 o
  -4  10   1        6.85        1.86     18.54 o
  -3  10   1       74.92       64.79     22.13 o
  -2  10   1        5.48       13.50     11.96 o
  -1  10   1       68.21       97.88     16.77 o
   0  10   1       19.08       40.59     17.32 o
   1  10   1       69.17      106.46     17.30 o
   2  10   1        6.09       22.48     12.65 o
   3  10   1       75.78       81.43     18.62 o
   4  10   1        6.18       23.82     15.55 o
   5  10   1        4.21       16.26     20.66 o
   6  10   1      209.88      252.57     32.00 o
   7  10   1       34.42       27.81     22.59 o
   8  10   1      125.95      128.74     28.51 o
   9  10   1       54.04       63.21     25.66 o
  10  10   1       51.87       63.05     36.20 o
  -9  11   1       11.71       36.82     48.27 o
  -8  11   1       37.48       54.29     26.60 o
  -7  11   1      188.74      219.85     33.90 o
  -6  11   1       79.15       99.88     34.24 o
  -5  11   1       47.07       26.68     23.19 o
  -4  11   1      108.04       90.05     31.22 o
  -3  11   1      162.89      189.88     24.14 o
  -2  11   1      344.47      317.03     32.17 o
  -1  11   1      107.98      114.34     25.37 o
   0  11   1       67.39       47.43     20.56 o
   1  11   1      106.30       99.73     23.68 o
   2  11   1      340.77      281.91     31.09 o
   3  11   1      166.85      191.15     23.73 o
   4  11   1      105.93       80.72     30.26 o
   5  11   1       48.58       74.42     26.00 o
   6  11   1       77.49       91.27     28.48 o
   7  11   1      188.31      138.63     31.03 o
   8  11   1       37.58       46.71     29.87 o
   9  11   1       12.18        3.86     25.79 o
  -8  12   1       16.12       18.19     27.24 o
  -7  12   1       45.39       67.95     29.02 o
  -6  12   1       37.39       41.62     26.85 o
  -5  12   1      102.29      105.09     30.38 o
  -4  12   1       18.04        7.13     24.13 o
  -3  12   1       75.12       59.62     20.42 o
  -2  12   1       62.41       71.23     23.73 o
  -1  12   1      137.99       91.09     26.13 o
   0  12   1        3.01      -16.52     26.70 o
   1  12   1      137.68      108.66     25.60 o
   2  12   1       63.13       15.16     22.29 o
   3  12   1       75.92       31.51     32.11 o
   4  12   1       17.06       21.65     27.93 o
   5  12   1      102.12       85.00     29.94 o
   6  12   1       36.64       92.27     29.68 o
   7  12   1       45.39       92.19     29.81 o
   8  12   1       16.08       -6.37     24.25 o
  -6  13   1       55.82       51.21     30.42 o
  -5  13   1       23.04       50.62     28.30 o
  -4  13   1       10.17       11.37     41.63 o
  -3  13   1        7.51        4.80     32.77 o
  -2  13   1       74.67       68.61     22.80 o
  -1  13   1        9.81        3.06     22.72 o
   0  13   1       19.12       31.88     24.21 o
   1  13   1        9.95       23.12     23.06 o
   2  13   1       75.71       51.67     25.24 o
   3  13   1        8.11        4.76     31.09 o
   4  13   1        9.70      -10.47     17.96 o
   5  13   1       23.75       -0.81     26.82 o
   6  13   1       55.59       69.10     31.56 o
  -4  14   1       38.51        5.88     28.93 o
  -3  14   1       68.89       23.40     21.66 o
  -2  14   1      114.26       94.09     31.92 o
  -1  14   1       41.15       20.60     23.99 o
   0  14   1       63.13       50.94     34.54 o
   1  14   1       41.01       92.75     29.54 o
   2  14   1      115.66      121.25     38.61 o
   3  14   1       68.47       75.37     25.12 o
   4  14   1       39.18       65.93     41.03 o
   0   0   2     7149.92       -0.47      0.47 o
   1   0   2        9.46        7.35      1.38 o
   2   0   2       60.36       68.82      3.50 o
   3   0   2      445.89      384.11      9.15 o
   4   0   2     2088.93     1880.96     46.46 o
   5   0   2     7195.08     7298.55    169.09 o
   6   0   2     1531.64     1511.61     44.47 o
   7   0   2      143.03      138.75     14.79 o
   8   0   2     2044.22     2056.75     37.95 o
   9   0   2     1625.12     1668.90     36.36 o
  10   0   2      531.32      506.76     20.36 o
  11   0   2      227.00      254.66     16.43 o
  12   0   2        0.49       -8.62      8.62 o
  13   0   2        7.08       12.71     11.25 o
 -13   1   2      228.36      208.90     22.15 o
 -12   1   2      210.11      214.10     17.19 o
 -11   1   2      316.98      323.42     18.98 o
 -10   1   2      501.24      526.52     25.08 o
  -9   1   2       15.24       23.34     10.90 o
  -8   1   2      195.28      198.68     14.87 o
  -7   1   2      240.98      202.65     13.69 o
  -6   1   2      187.06      213.66     12.93 o
  -5   1   2     2040.83     2193.74     54.99 o
  -4   1   2     1037.78     1141.62     21.40 o
  -3   1   2     2948.59     3048.28     47.45 o
  -2   1   2    18490.77    17652.89    172.55 o
  -1   1   2     5961.79     5733.62     53.15 o
   0   1   2    10910.62     7489.40    425.81 o
   1   1   2     6115.53     5914.40     58.18 o
   2   1   2    18440.89    17520.14    202.55 o
   3   1   2     2888.84     2930.02     46.04 o
   4   1   2     1038.22     1096.18     23.87 o
   5   1   2     2052.67     2209.10     42.44 o
   6   1   2      184.03      184.28     15.49 o
   7   1   2      237.63      194.85     13.17 o
   8   1   2      198.85      206.64     14.66 o
   9   1   2       14.28       -1.71      9.37 o
  10   1   2      504.66      482.37     20.60 o
  11   1   2      318.46      328.74     15.70 o
  12   1   2      210.37      209.41     16.79 o
  13   1   2      228.98      202.25     21.80 o
 -13   2   2        6.01       15.27     18.25 o
 -12   2   2       57.61       61.22     12.55 o
 -11   2   2      249.85      282.68     17.68 o
 -10   2   2      164.65      143.18     13.84 o
  -9   2   2      346.44      395.78     21.42 o
  -8   2   2      178.85      196.68     14.86 o
  -7   2   2     1445.43     1438.71     34.45 o
  -6   2   2      437.40      423.56     16.92 o
  -5   2   2     5153.52     5741.15     98.10 o
  -4   2   2     1417.04     1314.61     22.08 o
  -3   2   2     3383.34     3444.25     40.34 o
  -2   2   2     2353.33     2272.44     28.23 o
  -1   2   2     1788.73     1688.12     28.30 o
   0   2   2     1474.78     1342.56     16.72 o
   1   2   2     1775.36     1683.57     20.18 o
   2   2   2     2358.50     2256.64     22.20 o
   3   2   2     3390.01     3441.88     41.06 o
   4   2   2     1416.66     1294.05     39.22 o
   5   2   2     5215.37     5697.50     87.37 o
   6   2   2      452.12      441.89     18.06 o
   7   2   2     1430.23     1456.84     28.50 o
   8   2   2      181.95      212.69     14.37 o
   9   2   2      349.77      391.99     20.12 o
  10   2   2      167.01      164.82     12.99 o
  11   2   2      249.22      211.60     20.07 o
  12   2   2       57.97       24.93     14.32 o
  13   2   2        6.07       12.44     13.15 o
 -13   3   2       61.29       63.01     25.15 o
 -12   3   2       44.64       46.25     14.65 o
 -11   3   2       13.74       24.10      9.88 o
 -10   3   2       69.39       55.69     10.61 o
  -9   3   2      239.30      261.76     15.49 o
  -8   3   2       69.05       59.00      9.02 o
  -7   3   2      602.97      599.80     15.47 o
  -6   3   2      153.35      166.73     15.55 o
  -5   3   2      795.70      822.92     16.01 o
  -4   3   2      102.95      102.80      6.69 o
  -3   3   2     2232.67     2160.66     29.34 o
  -2   3   2     6684.41     6552.38     66.86 o
  -1   3   2     2698.10     2516.55     32.09 o
   0   3   2   334505.69   292813.88   3050.22 o
   1   3   2     2644.19     2467.81     28.89 o
   2   3   2     6690.16     6519.03     74.47 o
   3   3   2     2194.74     2129.03     28.32 o
   4   3   2      105.98      111.08     20.18 o
   5   3   2      782.28      807.48     16.40 o
   6   3   2      149.76      147.44      8.41 o
   7   3   2      610.53      590.26     29.82 o
   8   3   2       72.38       79.07     13.37 o
   9   3   2      241.17      269.44     22.56 o
  10   3   2       71.50       66.83     10.03 o
  11   3   2       14.07       22.14     12.64 o
  12   3   2       45.49       24.54     17.16 o
  13   3   2       62.47       68.86     17.52 o
 -13   4   2       52.57       45.68     20.71 o
 -12   4   2       27.01       41.59     18.97 o
 -11   4   2       82.76      141.19     30.02 o
 -10   4   2      448.97      431.46     15.54 o
  -9   4   2      484.48      547.28     22.73 o
  -8   4   2     1348.62     1315.74     23.33 o
  -7   4   2     1857.67     1908.26     30.82 o
  -6   4   2       15.12       27.99      7.12 o
  -5   4   2      401.80      393.07     14.06 o
  -4   4   2     1923.86     1828.96     31.06 o
  -3   4   2     2304.59     2174.21     30.39 o
  -2   4   2     1736.60     1643.13     29.41 o
  -1   4   2      718.21      666.96     15.13 o
   0   4   2     5159.99     4923.29     58.64 o
   1   4   2      725.83      684.42     15.22 o
   2   4   2     1769.05     1682.05     24.98 o
   3   4   2     2337.75     2202.27     25.72 o
   4   4   2     1957.16     1883.05     29.35 o
   5   4   2      418.89      389.50     12.77 o
   6   4   2       13.00       15.24      8.31 o
   7   4   2     1870.78     1800.75     38.89 o
   8   4   2     1350.25     1318.20     24.43 o
   9   4   2      485.07      518.55     15.05 o
  10   4   2      452.97      427.67     30.30 o
  11   4   2       81.25       99.03     19.38 o
  12   4   2       27.86       55.34     18.50 o
  13   4   2       51.69       76.32     33.18 o
 -12   5   2        8.14       12.88     16.62 o
 -11   5   2      141.14      107.01     52.04 o
 -10   5   2       18.17       20.44     17.20 o
  -9   5   2      357.01      383.91     19.46 o
  -8   5   2       98.99      115.92     13.35 o
  -7   5   2        7.63       12.79      7.02 o
  -6   5   2      282.96      262.68     13.49 o
  -5   5   2      787.00      782.18     19.36 o
  -4   5   2      489.25      465.72     14.88 o
  -3   5   2      294.11      304.27     10.29 o
  -2   5   2     2286.06     2205.77     33.63 o
  -1   5   2      487.94      480.83     18.83 o
   0   5   2      843.96      936.22     25.67 o
   1   5   2      480.00      452.33     22.27 o
   2   5   2     2300.20     2154.25     40.24 o
   3   5   2      305.95      300.15     10.30 o
   4   5   2      498.55      487.56     20.86 o
   5   5   2      783.03      790.42     19.28 o
   6   5   2      281.67      267.59     16.41 o
   7   5   2        7.11        4.07      9.26 o
   8   5   2      100.30      114.12     18.37 o
   9   5   2      357.12      352.18     33.67 o
  10   5   2       17.32       26.05     10.60 o
  11   5   2      139.66      157.21     15.14 o
  12   5   2        7.85        7.57     11.06 o
 -12   6   2       18.59        9.61     17.18 o
 -11   6   2       47.73       33.97     18.12 o
 -10   6   2      151.52      156.79     24.46 o
  -9   6   2      447.22      378.30     43.44 o
  -8   6   2      235.49      248.58     47.21 o
  -7   6   2      330.99      332.54     42.39 o
  -6   6   2     1020.56     1130.64     46.22 o
  -5   6   2      988.43      987.52     44.35 o
  -4   6   2      367.31      338.51     26.33 o
  -3   6   2      884.90      787.58     19.63 o
  -2   6   2      529.92      583.78     19.68 o
  -1   6   2      420.64      441.10     32.27 o
   0   6   2      818.09      776.17     27.79 o
   1   6   2      426.32      440.48     54.15 o
   2   6   2      545.13      576.12     26.57 o
   3   6   2      902.41      811.57     18.65 o
   4   6   2      376.16      392.44     17.97 o
   5   6   2      968.75      990.61     23.54 o
   6   6   2     1021.02     1131.65     24.92 o
   7   6   2      330.13      334.49     19.67 o
   8   6   2      235.75      177.06     27.60 o
   9   6   2      450.98      483.76     24.15 o
  10   6   2      150.18      124.15     17.81 o
  11   6   2       48.97       62.05     13.44 o
  12   6   2       18.19       17.79     16.85 o
 -12   7   2        1.91       13.27     26.85 o
 -11   7   2       72.44       81.37     22.25 o
 -10   7   2        2.38       14.60     16.85 o
  -9   7   2       23.53       20.82     24.13 o
  -8   7   2       24.69       15.99     24.74 o
  -7   7   2      315.48      316.99     29.83 o
  -6   7   2        5.72       28.80     28.96 o
  -5   7   2      369.53      308.10     28.18 o
  -4   7   2      217.43      224.53     26.33 o
  -3   7   2       23.11       13.91     14.46 o
  -2   7   2      509.52      496.67     23.25 o
  -1   7   2     1334.50     1222.42     34.39 o
   0   7   2    23177.07    24500.34    449.57 o
   1   7   2     1353.98     1198.85     63.65 o
   2   7   2      509.51      501.05     22.02 o
   3   7   2       20.14       32.68      9.77 o
   4   7   2      217.15      218.28     18.26 o
   5   7   2      372.11      323.92     17.80 o
   6   7   2        5.75       -4.84      7.65 o
   7   7   2      316.74      327.34     28.38 o
   8   7   2       23.64       14.85     13.38 o
   9   7   2       24.80       34.60     14.92 o
  10   7   2        2.78        5.74     11.36 o
  11   7   2       71.20       50.90     20.25 o
  12   7   2        1.87        6.03     27.15 o
 -11   8   2       76.57       72.52     23.84 o
 -10   8   2        6.07        7.84     26.25 o
  -9   8   2      216.43      147.22     36.80 o
  -8   8   2       88.27       82.36     30.47 o
  -7   8   2      725.04      741.15     43.84 o
  -6   8   2      126.83      117.87     22.72 o
  -5   8   2      793.97      751.54     62.14 o
  -4   8   2      130.87      124.72     12.69 o
  -3   8   2      490.21      436.89     24.85 o
  -2   8   2     1051.70     1080.33     34.32 o
  -1   8   2       10.53        3.82     13.34 o
   0   8   2      206.48      223.69     22.58 o
   1   8   2       10.53      -15.67     15.67 o
   2   8   2     1049.11     1107.59     34.64 o
   3   8   2      496.89      523.34     30.58 o
   4   8   2      124.57      127.53     16.62 o
   5   8   2      796.37      789.72     41.94 o
   6   8   2      123.56      141.49     39.07 o
   7   8   2      725.58      680.88     60.33 o
   8   8   2       86.51       54.96     25.64 o
   9   8   2      218.04      218.71     40.12 o
  10   8   2        5.49       10.95     15.35 o
  11   8   2       77.02      118.24     24.18 o
 -10   9   2       20.12      -18.70     25.64 o
  -9   9   2       28.82       46.16     31.07 o
  -8   9   2       48.23       35.92     22.20 o
  -7   9   2      224.22      218.24     33.34 o
  -6   9   2      223.51      150.07     26.16 o
  -5   9   2      165.65      190.81     29.87 o
  -4   9   2      142.82      161.50     25.66 o
  -3   9   2      158.63      181.44     20.42 o
  -2   9   2      721.56      705.39     28.98 o
  -1   9   2        1.24       12.18     11.28 o
   0   9   2      749.66      622.99     28.15 o
   1   9   2        1.90        1.57     15.42 o
   2   9   2      718.31      716.54     32.41 o
   3   9   2      156.58      218.72     24.57 o
   4   9   2      144.05      157.22     19.30 o
   5   9   2      164.18      150.52     26.41 o
   6   9   2      222.05      226.51     29.19 o
   7   9   2      222.47      231.15     29.81 o
   8   9   2       48.69       41.68     20.43 o
   9   9   2       28.29       38.01     25.64 o
  10   9   2       20.53       36.80     28.06 o
 -10  10   2       40.33      -28.96     28.96 o
  -9  10   2       13.80       -9.05     29.56 o
  -8  10   2       49.65       62.40     24.85 o
  -7  10   2      126.81       93.47     50.38 o
  -6  10   2      335.36      312.11     59.43 o
  -5  10   2      210.78      186.76     29.50 o
  -4  10   2       91.82       99.05     24.70 o
  -3  10   2       83.68       78.75     19.91 o
  -2  10   2      125.20      139.64     18.67 o
  -1  10   2        0.85       16.66     23.66 o
   0  10   2      206.09      220.88     21.08 o
   1  10   2        0.71       12.44     12.77 o
   2  10   2      122.77      113.13     18.13 o
   3  10   2       83.34       45.34     19.61 o
   4  10   2       93.65       92.33     18.98 o
   5  10   2      211.93      216.37     31.24 o
   6  10   2      331.16      372.08     51.44 o
   7  10   2      126.30       83.59     26.33 o
   8  10   2       50.48       43.30     23.19 o
   9  10   2       14.58       11.23     51.74 o
  10  10   2       40.91       70.59     35.60 o
  -9  11   2       21.35      -10.56     29.56 o
  -8  11   2       24.25       50.55     33.34 o
  -7  11   2       69.92      141.49     28.94 o
  -6  11   2       59.64       17.02     21.81 o
  -5  11   2       34.28       59.10     23.76 o
  -4  11   2       24.05       12.15     22.26 o
  -3  11   2       58.35       80.59     20.77 o
  -2  11   2      193.38      176.63     35.23 o
  -1  11   2      617.86      610.81     40.02 o
   0  11   2      136.86      218.94     33.64 o
   1  11   2      607.78      597.67     39.35 o
   2  11   2      197.16      166.31     26.48 o
   3  11   2       59.28       94.94     26.40 o
   4  11   2       23.83       27.61     17.78 o
   5  11   2       34.90       45.68     26.07 o
   6  11   2       60.09       75.23     33.79 o
   7  11   2       68.13       62.87     24.93 o
   8  11   2       25.24       63.30     25.16 o
   9  11   2       20.67       18.15     48.27 o
  -8  12   2       20.16       41.50     27.03 o
  -7  12   2       60.19       38.10     25.71 o
  -6  12   2       16.29       -9.13     22.49 o
  -5  12   2       72.60      107.36     28.27 o
  -4  12   2        1.25      -20.59     20.59 o
  -3  12   2       47.47        8.89     35.73 o
  -2  12   2       69.03       79.83     26.07 o
  -1  12   2       38.88      -22.19     24.13 o
   0  12   2       10.71      -12.81     18.90 o
   1  12   2       39.32       17.39     21.85 o
   2  12   2       69.48       72.23     35.75 o
   3  12   2       47.19       74.62     21.70 o
   4  12   2        1.32      -14.33     17.69 o
   5  12   2       73.91       79.51     29.13 o
   6  12   2       16.67       39.44     27.34 o
   7  12   2       59.79       70.60     28.30 o
   8  12   2       20.28       26.97     39.67 o
  -6  13   2       45.98       26.60     29.08 o
  -5  13   2       16.80        9.27     26.63 o
  -4  13   2       11.28       -7.22     23.54 o
  -3  13   2       77.04       34.16     28.07 o
  -2  13   2       30.11       44.38     21.48 o
  -1  13   2      166.07      178.05     55.06 o
   0  13   2      275.68      270.14     35.41 o
   1  13   2      168.15      208.34     32.50 o
   2  13   2       29.55       -5.45     20.12 o
   3  13   2       76.53       53.66     22.13 o
   4  13   2       11.19       -4.82     36.97 o
   5  13   2       16.24       23.22     27.36 o
   6  13   2       47.07       63.67     29.62 o
  -4  14   2        2.54      -23.83     29.48 o
  -3  14   2       32.10       12.84     28.66 o
  -2  14   2       16.39        8.98     23.26 o
  -1  14   2       20.35        8.63     24.29 o
   0  14   2       28.69       42.30     25.49 o
   1  14   2       20.41        3.57     24.86 o
   2  14   2       16.06        1.42     24.60 o
   3  14   2       32.04       61.55     24.96 o
   4  14   2        2.64        7.09     22.52 o
   1   0   3    13074.54    13058.92     99.53 o
   2   0   3        4.28        6.13      1.57 o
   3   0   3      581.99      568.09     11.53 o
   4   0   3      239.72      234.70      8.41 o
   5   0   3     4967.42     4964.11     65.13 o
   6   0   3     1506.39     1805.27     31.30 o
   7   0   3      998.90     1046.02     23.43 o
   8   0   3       57.84       56.96      8.14 o
   9   0   3     3279.33     3211.68     53.59 o
  10   0   3        4.86        7.45      8.13 o
  11   0   3      643.81      550.68     42.63 o
  12   0   3        0.57       -1.12     11.04 o
  13   0   3       78.06       81.83     17.09 o
 -13   1   3       34.92       68.51     16.11 o
 -12   1   3       18.31       14.09     10.28 o
 -11   1   3       11.98       -3.14     10.78 o
 -10   1   3      125.53      144.79     14.06 o
  -9   1   3     2097.49     1976.10     37.54 o
  -8   1   3       84.27      106.53     17.64 o
  -7   1   3      224.93      240.19     14.82 o
  -6   1   3     1703.97     1936.74     40.49 o
  -5   1   3     3764.01     4115.29     58.14 o
  -4   1   3     1150.23     1163.07     30.83 o
  -3   1   3     1612.05     1684.10     32.92 o
  -2   1   3     4429.62     4440.08     54.60 o
  -1   1   3    11451.97    11196.75     98.03 o
   0   1   3       29.30       33.41      2.36 o
   1   1   3    11476.55    11225.99     93.96 o
   2   1   3     4379.38     4430.79     44.39 o
   3   1   3     1581.66     1635.90     24.93 o
   4   1   3     1120.02     1112.98     24.00 o
   5   1   3     3786.51     4019.98     64.74 o
   6   1   3     1715.56     2002.98     40.63 o
   7   1   3      225.97      218.08     13.57 o
   8   1   3       85.33      103.53      9.88 o
   9   1   3     2099.06     1926.92     39.23 o
  10   1   3      130.98      141.83     33.14 o
  11   1   3       12.36       21.30      8.34 o
  12   1   3       19.25       22.15      9.95 o
  13   1   3       35.14       44.04     14.38 o
 -13   2   3       58.91       98.16     28.66 o
 -12   2   3        2.06        4.24      9.48 o
 -11   2   3      422.49      412.72     20.70 o
 -10   2   3      369.77      441.60     15.83 o
  -9   2   3      459.19      508.40     23.62 o
  -8   2   3      682.59      657.56     24.36 o
  -7   2   3       18.01       31.90      8.34 o
  -6   2   3      705.32      751.84     22.82 o
  -5   2   3      245.20      226.93      9.18 o
  -4   2   3      531.40      533.19     11.13 o
  -3   2   3     1418.41     1301.84     22.54 o
  -2   2   3     4016.69     3776.66     39.69 o
  -1   2   3    20826.65    19871.79    187.80 o
   0   2   3       50.52       47.70      3.69 o
   1   2   3    20909.01    19879.40    189.87 o
   2   2   3     4019.28     3789.18     36.84 o
   3   2   3     1377.60     1251.47     15.72 o
   4   2   3      522.18      496.93     14.70 o
   5   2   3      253.88      232.75     19.16 o
   6   2   3      688.88      785.26     23.55 o
   7   2   3       18.34       21.97      8.45 o
   8   2   3      678.26      634.55     23.87 o
   9   2   3      453.26      491.99     18.36 o
  10   2   3      368.21      414.22     16.39 o
  11   2   3      427.55      402.16     32.01 o
  12   2   3        2.01       -5.99     17.34 o
  13   2   3       59.43       91.26     18.05 o
 -13   3   3       31.68       27.49     15.65 o
 -12   3   3       60.30       94.70     17.56 o
 -11   3   3      239.18      216.41     16.58 o
 -10   3   3       65.91       90.34     13.45 o
  -9   3   3     1430.97     1460.27     34.92 o
  -8   3   3      126.89      129.66      9.06 o
  -7   3   3      437.18      411.59     18.69 o
  -6   3   3     2536.76     2482.48     35.48 o
  -5   3   3      734.01      820.88     21.68 o
  -4   3   3     3107.96     3062.31     42.23 o
  -3   3   3     1924.84     1845.99     26.56 o
  -2   3   3    10798.48    10400.62     95.10 o
  -1   3   3    42285.31    41282.36    412.08 o
   0   3   3    19501.22    19551.31    182.44 o
   1   3   3    42075.13    40957.51    379.18 o
   2   3   3    10811.35    10606.89    134.35 o
   3   3   3     1896.09     1826.05     20.73 o
   4   3   3     3089.79     2940.33     42.89 o
   5   3   3      747.98      774.30     17.08 o
   6   3   3     2519.15     2436.03     46.81 o
   7   3   3      439.30      412.18     13.67 o
   8   3   3      128.89      133.08      9.62 o
   9   3   3     1418.48     1466.21     31.56 o
  10   3   3       67.97       85.84     11.97 o
  11   3   3      238.70      218.90     20.24 o
  12   3   3       60.62       74.07     31.82 o
  13   3   3       31.42       26.25     13.93 o
 -13   4   3        6.26        4.53     17.05 o
 -12   4   3        2.60        1.14     15.24 o
 -11   4   3       12.11        3.03     16.14 o
 -10   4   3       84.97      105.99     13.96 o
  -9   4   3      578.63      525.15     23.03 o
  -8   4   3      207.82      226.08     12.03 o
  -7   4   3       48.07       47.14      8.11 o
  -6   4   3     1263.87     1339.21     33.19 o
  -5   4   3      394.32      404.95     14.69 o
  -4   4   3     1172.21     1039.41     22.56 o
  -3   4   3       32.95       27.95      5.09 o
  -2   4   3     1011.43     1012.03     22.34 o
  -1   4   3     2123.73     2053.14     27.68 o
   0   4   3     9934.23    10203.54    110.94 o
   1   4   3     2077.84     1973.96     26.59 o
   2   4   3     1013.01      982.47     21.52 o
   3   4   3       27.62       25.36      4.67 o
   4   4   3     1176.21     1062.71     21.82 o
   5   4   3      398.39      415.83     13.45 o
   6   4   3     1246.12     1336.53     36.16 o
   7   4   3       48.61       74.64      9.31 o
   8   4   3      203.24      196.61      8.81 o
   9   4   3      585.68      547.74     15.24 o
  10   4   3       86.23      116.60     11.30 o
  11   4   3       11.76       -4.65     10.71 o
  12   4   3        2.65       22.63     21.12 o
  13   4   3        6.13        6.22      9.95 o
 -12   5   3        6.31        6.85     16.96 o
 -11   5   3      118.97       33.28     40.73 o
 -10   5   3       40.11       13.89     15.34 o
  -9   5   3       53.99       36.14     10.94 o
  -8   5   3      165.21      141.68     13.47 o
  -7   5   3      534.69      513.01     25.85 o
  -6   5   3     1163.53     1269.70     28.51 o
  -5   5   3      654.77      716.54     23.34 o
  -4   5   3     1889.69     1856.74     34.22 o
  -3   5   3     6945.61     6527.98     87.83 o
  -2   5   3      477.22      457.17     16.09 o
  -1   5   3     4188.91     3889.20     65.41 o
   0   5   3     1267.10     1087.29     28.15 o
   1   5   3     4151.95     3790.72     78.49 o
   2   5   3      483.31      477.45     15.15 o
   3   5   3     6950.66     6387.97     74.57 o
   4   5   3     1898.07     1873.48     29.22 o
   5   5   3      653.54      711.66     19.17 o
   6   5   3     1166.80     1227.52     25.89 o
   7   5   3      527.43      525.21     25.04 o
   8   5   3      163.13      158.77     13.99 o
   9   5   3       52.76       47.60     10.88 o
  10   5   3       39.40       17.79     10.09 o
  11   5   3      118.73      121.86     25.02 o
  12   5   3        6.25        7.49     11.27 o
 -12   6   3       46.35       64.56     22.47 o
 -11   6   3       41.46       14.21     17.14 o
 -10   6   3       89.48      114.45     33.79 o
  -9   6   3      573.92      576.80     52.19 o
  -8   6   3      128.54      155.86     27.90 o
  -7   6   3      115.90      101.58     12.68 o
  -6   6   3      749.97      721.91     24.11 o
  -5   6   3      565.58      611.80     50.08 o
  -4   6   3      566.11      525.44     36.05 o
  -3   6   3      228.17      216.98     14.75 o
  -2   6   3      461.34      509.77     23.08 o
  -1   6   3      830.27      815.04     46.31 o
   0   6   3       42.20       48.99     11.03 o
   1   6   3      857.23      855.53     26.23 o
   2   6   3      466.47      554.71     47.82 o
   3   6   3      222.46      216.35     13.61 o
   4   6   3      573.81      560.84     16.29 o
   5   6   3      568.37      571.05     18.45 o
   6   6   3      763.42      727.95     20.20 o
   7   6   3      118.91       92.58     24.45 o
   8   6   3      132.51      166.60     23.83 o
   9   6   3      570.32      596.33     26.02 o
  10   6   3       88.46      109.13     15.01 o
  11   6   3       41.41       30.08     12.29 o
  12   6   3       45.58       74.75     14.99 o
 -11   7   3       56.01       48.71     19.82 o
 -10   7   3       83.90       79.95     21.89 o
  -9   7   3      359.21      402.74     47.06 o
  -8   7   3        0.54      -16.89     16.89 o
  -7   7   3      131.36      118.86     31.07 o
  -6   7   3     1234.81     1232.46     67.42 o
  -5   7   3      624.17      625.23     40.27 o
  -4   7   3      395.86      420.13     17.68 o
  -3   7   3      532.97      538.37     32.75 o
  -2   7   3      904.43      896.45     25.86 o
  -1   7   3     3248.24     3370.64     64.70 o
   0   7   3     6355.20     6332.85    103.82 o
   1   7   3     3314.11     3425.47     65.17 o
   2   7   3      908.89      876.22     47.21 o
   3   7   3      539.07      518.89     21.64 o
   4   7   3      399.09      411.59     31.26 o
   5   7   3      620.20      566.27     34.61 o
   6   7   3     1238.33     1232.63     33.96 o
   7   7   3      124.80      118.56     17.21 o
   8   7   3        0.48       15.01     11.74 o
   9   7   3      362.74      371.59     26.67 o
  10   7   3       84.18       78.58     24.28 o
  11   7   3       56.03       66.28     15.25 o
  12   7   3       13.77       29.26     20.51 o
 -11   8   3        5.85        7.97     18.38 o
 -10   8   3       78.17       81.75     32.88 o
  -9   8   3      153.98      126.70     37.41 o
  -8   8   3      311.04      371.96     47.36 o
  -7   8   3       33.28       51.63     20.02 o
  -6   8   3      303.21      297.57     50.08 o
  -5   8   3      420.73      362.49     31.18 o
  -4   8   3        2.89       -3.27     15.23 o
  -3   8   3      110.24      127.91     22.96 o
  -2   8   3      964.66      997.34     36.10 o
  -1   8   3      213.92      242.45     23.44 o
   0   8   3      207.03      209.60     18.32 o
   1   8   3      208.19      222.40     22.10 o
   2   8   3      961.04     1032.12     41.32 o
   3   8   3      108.07      166.60     20.43 o
   4   8   3        2.86       11.77     12.87 o
   5   8   3      430.38      433.72     32.35 o
   6   8   3      311.06      317.66     38.01 o
   7   8   3       31.83       74.97     21.33 o
   8   8   3      314.53      331.70     31.75 o
   9   8   3      154.80      122.78     33.49 o
  10   8   3       78.55       70.50     21.60 o
  11   8   3        5.64        2.45     16.29 o
 -10   9   3       45.23       39.82     30.47 o
  -9   9   3      243.43      236.51     43.44 o
  -8   9   3      232.58      231.99     44.95 o
  -7   9   3       57.49       30.84     20.56 o
  -6   9   3       55.06       86.13     39.67 o
  -5   9   3      291.48      288.43     14.38 o
  -4   9   3       81.70       96.94     24.03 o
  -3   9   3      590.01      582.15     65.46 o
  -2   9   3        9.16       12.64     10.95 o
  -1   9   3      688.84      688.71     28.96 o
   0   9   3      571.85      568.67     48.49 o
   1   9   3      686.16      686.30     30.39 o
   2   9   3        9.94      -13.56     14.94 o
   3   9   3      584.45      586.10     34.31 o
   4   9   3       78.54       82.42     16.76 o
   5   9   3      287.04      346.16     53.25 o
   6   9   3       53.58       68.21     22.74 o
   7   9   3       60.21      114.58     32.43 o
   8   9   3      232.97      316.09     33.51 o
   9   9   3      242.42      181.00     38.31 o
  10   9   3       45.18       53.40     32.58 o
 -10  10   3        0.90      -23.23     23.23 o
  -9  10   3      172.37      150.84     42.23 o
  -8  10   3       22.92       46.66     24.77 o
  -7  10   3      189.41      213.38     31.89 o
  -6  10   3       47.15       59.06     24.03 o
  -5  10   3       77.51       83.48     24.90 o
  -4  10   3        1.44      -17.11     17.11 o
  -3  10   3      441.23      412.58     37.67 o
  -2  10   3      521.35      544.71     25.24 o
  -1  10   3       66.74       80.48     16.57 o
   0  10   3      735.52      764.26     32.98 o
   1  10   3       68.81       83.10     27.56 o
   2  10   3      521.60      532.82     30.04 o
   3  10   3      449.33      392.76     31.07 o
   4  10   3        1.30       -6.16     14.11 o
   5  10   3       74.69      106.89     27.33 o
   6  10   3       48.38       57.43     31.98 o
   7  10   3      191.78      200.27     29.94 o
   8  10   3       22.56        0.79     23.38 o
   9  10   3      171.73      165.18     29.77 o
  10  10   3        0.83        7.54     29.87 o
  -9  11   3       36.37       -4.53     31.07 o
  -8  11   3       53.81       63.10     27.36 o
  -7  11   3      200.26      171.00     78.74 o
  -6  11   3      107.78      113.28     27.82 o
  -5  11   3      123.41      129.10     42.23 o
  -4  11   3      330.38      289.05     78.74 o
  -3  11   3      181.46      147.61     29.38 o
  -2  11   3      472.24      485.12     31.71 o
  -1  11   3      170.96      200.37     35.30 o
   0  11   3     1277.97     1329.74    105.28 o
   1  11   3      169.94      190.29     27.62 o
   2  11   3      473.75      469.36     67.42 o
   3  11   3      184.29      158.87     27.00 o
   4  11   3      334.41      310.68     27.27 o
   5  11   3      123.88      113.14     27.61 o
   6  11   3      108.63      124.15     30.36 o
   7  11   3      199.48      206.27     32.60 o
   8  11   3       54.21      100.76     27.79 o
   9  11   3       36.31       13.09     55.21 o
  -8  12   3       27.12       31.73     29.71 o
  -7  12   3       16.77       64.41     29.57 o
  -6  12   3       78.37       88.77     35.60 o
  -5  12   3       60.26       11.12     36.20 o
  -4  12   3       45.01        5.40     36.05 o
  -3  12   3       45.71       30.19     26.74 o
  -2  12   3       30.46       13.53     22.98 o
  -1  12   3       86.99       69.40     24.95 o
   0  12   3       15.88       12.09     21.12 o
   1  12   3       88.32       74.97     24.32 o
   2  12   3       30.59       27.09     21.28 o
   3  12   3       43.66       73.91     37.56 o
   4  12   3       45.18       31.74     20.21 o
   5  12   3       59.05       25.75     27.04 o
   6  12   3       78.23       75.76     28.59 o
   7  12   3       16.94       -3.89     23.45 o
   8  12   3       26.98       35.46     25.73 o
  -6  13   3        4.56       -2.93     25.36 o
  -5  13   3        2.70       31.89     28.11 o
  -4  13   3        2.19       38.20     27.57 o
  -3  13   3       88.63       95.78     30.63 o
  -2  13   3       38.03       21.72     20.22 o
  -1  13   3      118.18       80.36     34.84 o
   0  13   3       69.08       62.79     26.37 o
   1  13   3      117.84       83.79     27.07 o
   2  13   3       39.12       33.75     24.83 o
   3  13   3       88.14      119.37     25.30 o
   4  13   3        2.43        9.48     19.04 o
   5  13   3        2.77        2.46     26.44 o
   6  13   3        4.42       20.37     27.00 o
  -4  14   3       22.20      -15.69     27.52 o
  -3  14   3       35.99       35.99     32.73 o
  -2  14   3      154.25      190.91     30.32 o
  -1  14   3        3.66        3.51     21.96 o
   0  14   3        3.55        8.74     23.30 o
   1  14   3        3.56        5.01     23.44 o
   2  14   3      155.13      134.91     32.30 o
   3  14   3       35.07       32.91     26.46 o
   4  14   3       22.09       36.49     22.98 o
   0   0   4    90921.83    81407.02   1075.93 o
   1   0   4     8226.95     7801.87     64.57 o
   2   0   4      486.95      530.23      6.79 o
   3   0   4     1768.42     1682.07     18.39 o
   4   0   4      530.58      500.24     12.24 o
   5   0   4       27.73       22.20      9.80 o
   6   0   4        3.25        5.40      4.93 o
   7   0   4      958.83      951.61     21.83 o
   8   0   4       17.36       11.68      6.16 o
   9   0   4      199.50      197.01     12.94 o
  10   0   4        4.74       -6.67      7.24 o
  11   0   4       29.75       11.83     12.15 o
  12   0   4       16.96       16.52     12.36 o
  13   0   4      152.25      175.42     25.21 o
 -13   1   4        3.63       15.37     12.62 o
 -12   1   4       56.36       80.40     15.44 o
 -11   1   4      122.93      133.78     22.57 o
 -10   1   4      401.30      413.94     16.52 o
  -9   1   4       85.28       89.96      9.68 o
  -8   1   4      157.23      146.14      9.39 o
  -7   1   4     1029.59     1157.44     33.14 o
  -6   1   4      158.02      181.39     10.07 o
  -5   1   4     6342.42     6916.13     89.19 o
  -4   1   4     1036.21      942.60     16.67 o
  -3   1   4      368.18      338.34      8.14 o
  -2   1   4      445.80      402.61      8.68 o
  -1   1   4     1738.79     1599.60     15.99 o
   0   1   4     1613.98     1404.61     16.07 o
   1   1   4     1702.91     1554.89     16.63 o
   2   1   4      446.15      403.99      6.13 o
   3   1   4      354.22      319.02      7.63 o
   4   1   4     1012.69      931.43     23.88 o
   5   1   4     6374.17     6731.55     86.19 o
   6   1   4      145.16      149.88      9.57 o
   7   1   4     1032.37     1096.69     34.75 o
   8   1   4      157.41      155.67     12.58 o
   9   1   4       86.05       86.26     11.20 o
  10   1   4      402.45      398.78     26.00 o
  11   1   4      121.84       89.35     16.27 o
  12   1   4       56.44       95.71     13.28 o
  13   1   4        3.59        4.56     11.98 o
 -13   2   4       27.78       35.02     15.67 o
 -12   2   4       86.89      110.65     16.11 o
 -11   2   4      577.83      540.39     23.41 o
 -10   2   4      113.81      157.06     16.33 o
  -9   2   4       60.49       59.80      8.41 o
  -8   2   4       11.64        8.41      7.96 o
  -7   2   4      728.49      724.07     17.12 o
  -6   2   4      167.49      183.69     12.75 o
  -5   2   4     1074.02     1235.28     22.39 o
  -4   2   4      265.61      238.96     15.62 o
  -3   2   4     1000.85      890.26     17.60 o
  -2   2   4     1357.24     1314.73     18.78 o
  -1   2   4     1352.15     1524.42     17.98 o
   0   2   4     4978.60     4866.73     55.35 o
   1   2   4     1315.54     1519.84     16.65 o
   2   2   4     1365.44     1330.76     17.94 o
   3   2   4      970.54      865.61     12.05 o
   4   2   4      258.33      230.20      7.45 o
   5   2   4     1069.12     1218.76     28.37 o
   6   2   4      165.50      168.27     12.12 o
   7   2   4      721.17      691.40     23.33 o
   8   2   4       11.10        8.50      8.32 o
   9   2   4       60.10       59.51     10.48 o
  10   2   4      113.43      128.52     10.61 o
  11   2   4      577.50      531.82     23.84 o
  12   2   4       87.15      114.25     17.56 o
  13   2   4       27.80       31.21     16.46 o
 -13   3   4       20.21       33.05     19.16 o
 -12   3   4       34.92       17.80     18.42 o
 -11   3   4      324.69      308.16     26.17 o
 -10   3   4      431.10      439.58     20.66 o
  -9   3   4       86.71      109.00     12.21 o
  -8   3   4      352.06      420.87     13.97 o
  -7   3   4       22.08       39.97      7.32 o
  -6   3   4     3282.66     3463.78     59.57 o
  -5   3   4     3675.20     4081.99     76.78 o
  -4   3   4     1712.56     1821.32     31.94 o
  -3   3   4      757.21      750.35     37.30 o
  -2   3   4     1080.42     1087.12     15.63 o
  -1   3   4     1512.97     1444.97     19.67 o
   0   3   4     2127.51     2253.63     30.44 o
   1   3   4     1483.95     1421.02     20.05 o
   2   3   4     1084.56     1076.93     16.82 o
   3   3   4      752.29      750.76     11.54 o
   4   3   4     1693.75     1775.91     29.55 o
   5   3   4     3612.56     4014.26     66.18 o
   6   3   4     3245.58     3431.92     38.77 o
   7   3   4       22.56       42.02      6.08 o
   8   3   4      354.26      418.15     14.80 o
   9   3   4       85.88       99.57     10.40 o
  10   3   4      430.06      449.87     17.85 o
  11   3   4      328.87      282.44     18.87 o
  12   3   4       35.50       29.65     13.71 o
  13   3   4       20.29       21.10     13.96 o
 -13   4   4       44.32        6.02     16.45 o
 -12   4   4       79.81       75.60     20.80 o
 -11   4   4      150.94      133.39     22.98 o
 -10   4   4       92.77       79.75     12.76 o
  -9   4   4        5.83       11.77      9.98 o
  -8   4   4      223.02      215.42     11.53 o
  -7   4   4        7.45       -4.47      6.17 o
  -6   4   4        8.31       16.09      6.39 o
  -5   4   4      222.20      280.24     13.11 o
  -4   4   4      289.56      292.80     12.17 o
  -3   4   4       59.54       63.69      6.14 o
  -2   4   4     2324.56     2131.47     29.30 o
  -1   4   4     1985.69     2225.01     36.66 o
   0   4   4     1773.96     1785.54     35.76 o
   1   4   4     1969.75     2200.37     31.56 o
   2   4   4     2327.99     2133.85     33.86 o
   3   4   4       61.66       59.20      6.34 o
   4   4   4      292.67      304.92     10.47 o
   5   4   4      226.80      278.38     12.37 o
   6   4   4        8.71       11.09      7.52 o
   7   4   4        8.61       19.36      7.48 o
   8   4   4      226.04      255.95     14.68 o
   9   4   4        5.82        0.43     11.93 o
  10   4   4       96.01       71.61     10.55 o
  11   4   4      151.69      135.17     14.72 o
  12   4   4       81.51       64.77     11.68 o
  13   4   4       44.78       34.44     14.52 o
 -12   5   4       16.21       15.49     16.91 o
 -11   5   4       16.70       19.45     15.84 o
 -10   5   4      225.25      160.39     24.73 o
  -9   5   4        7.38        0.18      9.93 o
  -8   5   4      624.38      615.14     27.44 o
  -7   5   4      723.33      737.26     21.96 o
  -6   5   4        1.54        6.11      6.41 o
  -5   5   4     5168.84     5022.85     70.19 o
  -4   5   4     1613.71     1673.33     31.27 o
  -3   5   4     5173.60     5117.26     55.90 o
  -2   5   4     1793.42     1830.50     56.56 o
  -1   5   4      479.60      495.88     17.37 o
   0   5   4        0.16       16.61      7.66 o
   1   5   4      464.12      467.90     18.57 o
   2   5   4     1798.05     1833.10     37.81 o
   3   5   4     5190.24     4995.65     80.41 o
   4   5   4     1611.51     1657.09     27.26 o
   5   5   4     5180.56     4848.67     84.25 o
   6   5   4        1.52       -2.76      8.16 o
   7   5   4      715.92      770.52     31.52 o
   8   5   4      622.42      625.18     29.55 o
   9   5   4        6.96        0.11      9.14 o
  10   5   4      226.79      224.81     16.82 o
  11   5   4       17.19       10.38     10.54 o
  12   5   4       16.21       17.24     13.50 o
 -12   6   4        1.75       -3.95     16.52 o
 -11   6   4       38.73       42.22     19.84 o
 -10   6   4      137.68      131.90     24.51 o
  -9   6   4      115.67       93.22     30.47 o
  -8   6   4       11.33        9.63     10.55 o
  -7   6   4       44.04       43.59     14.33 o
  -6   6   4       14.53        5.02      8.71 o
  -5   6   4      213.68      233.20     17.07 o
  -4   6   4      757.74      738.20     52.49 o
  -3   6   4      607.41      604.96     23.26 o
  -2   6   4     1731.16     1828.76     51.90 o
  -1   6   4     1294.74     1353.41     37.71 o
   0   6   4    10196.65    10792.81    194.94 o
   1   6   4     1293.36     1296.94     43.15 o
   2   6   4     1741.42     1769.91     48.62 o
   3   6   4      606.67      622.23     21.93 o
   4   6   4      766.15      842.09     23.24 o
   5   6   4      208.06      199.40     16.24 o
   6   6   4       15.27       12.15     10.17 o
   7   6   4       43.34       45.09     11.34 o
   8   6   4       12.26        3.03     11.16 o
   9   6   4      114.95      108.22     18.72 o
  10   6   4      142.08      145.65     19.25 o
  11   6   4       39.12       49.02     12.83 o
  12   6   4        1.91       -1.28     12.02 o
 -11   7   4      105.76       92.70     30.17 o
 -10   7   4      533.14      500.01     68.48 o
  -9   7   4      250.89      274.22     43.74 o
  -8   7   4      795.97      805.44     30.81 o
  -7   7   4      876.29      833.53     60.64 o
  -6   7   4       60.28       50.62     18.13 o
  -5   7   4      638.87      567.27     34.98 o
  -4   7   4     1007.77     1022.08     20.26 o
  -3   7   4     1618.88     1374.06     46.36 o
  -2   7   4      263.62      272.76     15.69 o
  -1   7   4     2140.43     2269.09     49.52 o
   0   7   4     1747.96     1721.63     41.97 o
   1   7   4     2169.05     2245.74     49.05 o
   2   7   4      262.40      261.52     17.19 o
   3   7   4     1616.36     1409.84     46.53 o
   4   7   4     1004.67     1040.27     52.88 o
   5   7   4      657.51      603.45     26.45 o
   6   7   4       58.90       58.39     18.31 o
   7   7   4      876.17      880.57     48.14 o
   8   7   4      799.30      814.52     43.23 o
   9   7   4      252.84      325.33     25.73 o
  10   7   4      532.92      524.59     27.54 o
  11   7   4      103.20      109.00     16.60 o
 -11   8   4      118.02      112.95     27.19 o
 -10   8   4       32.52       34.99     29.56 o
  -9   8   4       40.31       82.06     33.18 o
  -8   8   4       29.94       43.74     26.55 o
  -7   8   4       42.18       65.53     20.88 o
  -6   8   4       55.06       89.21     21.39 o
  -5   8   4      172.92      194.22     26.29 o
  -4   8   4      161.48      160.45     12.72 o
  -3   8   4      118.47      135.77     23.06 o
  -2   8   4     1195.74     1340.14     34.40 o
  -1   8   4       29.61       36.15     12.43 o
   0   8   4       40.66       57.41     13.95 o
   1   8   4       31.19        8.69     11.61 o
   2   8   4     1207.20     1341.22     38.54 o
   3   8   4      118.87      124.64     18.90 o
   4   8   4      165.00      168.41     24.80 o
   5   8   4      173.63      198.10     18.60 o
   6   8   4       54.44       47.19     19.59 o
   7   8   4       43.30       43.43     28.06 o
   8   8   4       29.85       47.64     15.00 o
   9   8   4       41.70       39.38     17.09 o
  10   8   4       31.63       26.13     13.94 o
  11   8   4      117.08      102.49     23.75 o
 -10   9   4       57.24       72.10     34.39 o
  -9   9   4        5.39       -6.64     26.55 o
  -8   9   4      647.21      711.05     65.46 o
  -7   9   4      199.97      150.56     27.14 o
  -6   9   4       23.35       72.55     41.33 o
  -5   9   4      473.47      469.20     66.97 o
  -4   9   4       68.36       86.62     19.05 o
  -3   9   4      297.60      297.63     41.18 o
  -2   9   4      304.52      334.52     19.90 o
  -1   9   4       48.69       61.70     14.25 o
   0   9   4        9.60       22.57     12.24 o
   1   9   4       50.24       69.34     15.44 o
   2   9   4      305.57      341.67     22.54 o
   3   9   4      307.44      339.47     27.40 o
   4   9   4       67.30       93.94     17.40 o
   5   9   4      468.52      492.25     27.68 o
   6   9   4       24.86       33.89     20.29 o
   7   9   4      198.98      207.98     29.30 o
   8   9   4      640.87      653.63     42.99 o
   9   9   4        5.91       14.39     36.05 o
  10   9   4       56.26       24.13     28.36 o
  -9  10   4        5.13       43.14     33.18 o
  -8  10   4       42.42       23.41     44.35 o
  -7  10   4      166.21      189.19     31.83 o
  -6  10   4       23.98       24.42     22.07 o
  -5  10   4       30.40       28.02     22.54 o
  -4  10   4       31.89       27.13     21.53 o
  -3  10   4      214.75      258.44     39.67 o
  -2  10   4      186.88      203.85     18.13 o
  -1  10   4      418.35      397.20     25.46 o
   0  10   4      629.06      630.31     36.95 o
   1  10   4      417.08      428.86     26.50 o
   2  10   4      184.43      154.90     18.88 o
   3  10   4      214.96      247.68     62.36 o
   4  10   4       32.58       24.36     15.65 o
   5  10   4       29.59       37.55     16.48 o
   6  10   4       23.68       47.18     23.61 o
   7  10   4      169.52      143.09     28.45 o
   8  10   4       43.51       53.77     24.19 o
   9  10   4        5.04       23.05     21.30 o
  10  10   4        0.41      -26.55     26.55 o
  -9  11   4       52.30       42.54     35.90 o
  -8  11   4       19.47       29.57     31.98 o
  -7  11   4       77.92       75.99     28.15 o
  -6  11   4      223.65      276.09     36.51 o
  -5  11   4       72.09       50.90     26.44 o
  -4  11   4      104.59      154.09     29.43 o
  -3  11   4       33.55       60.36     25.73 o
  -2  11   4       27.85       47.03     18.96 o
  -1  11   4      244.08      262.23     30.90 o
   0  11   4      217.50      161.91     27.31 o
   1  11   4      242.14      259.10     42.39 o
   2  11   4       26.74       19.08     25.94 o
   3  11   4       33.63       13.99     19.46 o
   4  11   4      104.66      128.42     23.23 o
   5  11   4       72.16       38.47     17.41 o
   6  11   4      221.28      271.49     35.73 o
   7  11   4       78.91      112.42     28.21 o
   8  11   4       19.79       17.22     22.87 o
   9  11   4       51.99       78.17     41.63 o
  -7  12   4      149.50      253.13     39.16 o
  -6  12   4        7.99        7.57     24.00 o
  -5  12   4      123.39       99.86     30.82 o
  -4  12   4       15.78       39.21     58.22 o
  -3  12   4      120.24      154.83     31.36 o
  -2  12   4       17.54        8.34     18.00 o
  -1  12   4       61.30       44.25     19.76 o
   0  12   4        2.62        4.18     20.47 o
   1  12   4       62.53       14.59     21.25 o
   2  12   4       17.55      -18.24     18.24 o
   3  12   4      120.57       95.29     24.31 o
   4  12   4       15.66        8.47     19.64 o
   5  12   4      123.28      113.46     23.09 o
   6  12   4        7.80      -19.15     31.68 o
   7  12   4      147.83      162.48     33.32 o
  -6  13   4        7.87      -31.08     33.94 o
  -5  13   4       45.56       -9.10     57.62 o
  -4  13   4        9.73       15.84     33.49 o
  -3  13   4       91.37       74.40     31.68 o
  -2  13   4       76.16       39.83     22.89 o
  -1  13   4       11.30        8.29     20.73 o
   0  13   4      108.50       57.06     25.70 o
   1  13   4       11.22       -0.28     22.41 o
   2  13   4       75.54       98.28     43.44 o
   3  13   4       92.11      104.90     27.69 o
   4  13   4        9.73        1.78     18.39 o
   5  13   4       45.08       71.73     22.72 o
   6  13   4        8.26       23.91     34.54 o
  -4  14   4       22.31       27.62     30.59 o
  -3  14   4        5.16       12.41     29.97 o
  -2  14   4       82.07       59.86     32.63 o
  -1  14   4        5.12      -16.50     29.25 o
   0  14   4       43.74       45.74     26.81 o
   1  14   4        4.81       -8.93     23.30 o
   2  14   4       81.80       33.54     26.45 o
   3  14   4        5.18      -22.72     22.72 o
   4  14   4       22.75      -10.85     21.25 o
   1   0   5    16263.28    15696.23    126.73 o
   2   0   5       80.33       78.73      3.52 o
   3   0   5      275.99      260.58      7.12 o
   4   0   5     1578.63     1662.49     22.99 o
   5   0   5       29.51       19.14      5.23 o
   6   0   5      730.69      847.77     18.72 o
   7   0   5       77.41       79.43      7.49 o
   8   0   5      303.15      367.01     14.29 o
   9   0   5     1282.82     1245.58     28.55 o
  10   0   5      460.13      650.82     25.60 o
  11   0   5      372.62      375.42     25.24 o
  12   0   5        9.56       17.86     12.75 o
  13   0   5        0.86        2.32     12.77 o
 -13   1   5        5.55       27.27     11.82 o
 -12   1   5       20.10       -4.02     11.13 o
 -11   1   5      400.12      399.30     25.12 o
 -10   1   5      302.33      324.51     21.95 o
  -9   1   5     2509.72     2529.14     42.52 o
  -8   1   5      182.50      197.24     10.06 o
  -7   1   5      500.98      555.65     21.91 o
  -6   1   5     4640.20     4930.77     72.17 o
  -5   1   5     3200.15     3183.38     41.66 o
  -4   1   5     1976.39     2050.34     25.30 o
  -3   1   5     1045.76     1011.21     17.96 o
  -2   1   5     2504.70     2417.47     25.43 o
  -1   1   5     1551.81     1480.98     16.75 o
   0   1   5       56.27       45.51      3.56 o
   1   1   5     1542.42     1456.12     16.19 o
   2   1   5     2561.51     2457.44     25.22 o
   3   1   5     1045.01     1026.43     13.73 o
   4   1   5     1929.27     1967.65     27.37 o
   5   1   5     3188.74     3177.09     46.44 o
   6   1   5     4625.82     4836.73     67.05 o
   7   1   5      508.22      539.89     16.96 o
   8   1   5      179.98      182.41     11.69 o
   9   1   5     2519.52     2457.45     62.05 o
  10   1   5      306.22      291.12     20.29 o
  11   1   5      396.79      343.21     24.63 o
  12   1   5       19.88       24.33     13.41 o
  13   1   5        5.39        8.77     13.11 o
 -13   2   5        3.91       -3.59     12.61 o
 -12   2   5       53.41       67.99     14.19 o
 -11   2   5       29.83        8.49     11.51 o
 -10   2   5      220.02      261.10     21.58 o
  -9   2   5     1529.00     1566.54     44.07 o
  -8   2   5       33.36       57.60     10.67 o
  -7   2   5      141.46      163.76     13.82 o
  -6   2   5     1336.05     1330.36     24.04 o
  -5   2   5     1377.54     1534.59     23.94 o
  -4   2   5      332.46      357.24     12.49 o
  -3   2   5     5364.16     5171.90     79.42 o
  -2   2   5     8218.27     8314.83     98.54 o
  -1   2   5     2730.58     2546.04     27.54 o
   0   2   5      151.13      177.16      7.53 o
   1   2   5     2734.21     2564.40     27.66 o
   2   2   5     8187.87     8229.82     67.16 o
   3   2   5     5297.84     5166.07     41.32 o
   4   2   5      334.75      330.72     14.49 o
   5   2   5     1360.15     1486.52     26.16 o
   6   2   5     1338.67     1409.61     26.09 o
   7   2   5      139.41      149.39     11.07 o
   8   2   5       32.60       45.51      8.70 o
   9   2   5     1545.14     1600.24     40.76 o
  10   2   5      216.51      225.41     21.70 o
  11   2   5       30.52       25.14      9.64 o
  12   2   5       53.12       55.57     16.44 o
  13   2   5        4.09        3.67     22.13 o
 -13   3   5       32.19       45.97     27.33 o
 -12   3   5       13.41       14.79     10.53 o
 -11   3   5      272.88      224.44     12.85 o
 -10   3   5      229.31      233.99     12.00 o
  -9   3   5     1418.47     1332.03     47.77 o
  -8   3   5       24.61       28.89      7.28 o
  -7   3   5      822.46      833.00     22.81 o
  -6   3   5     1503.32     1503.50     83.87 o
  -5   3   5     5981.05     6148.37    105.31 o
  -4   3   5     1943.29     1899.18     33.57 o
  -3   3   5     2784.38     2729.36     34.43 o
  -2   3   5     2492.70     2334.38     36.92 o
  -1   3   5     2250.19     2043.17     26.32 o
   0   3   5     1335.40     1155.82     17.80 o
   1   3   5     2283.08     2095.20     26.17 o
   2   3   5     2464.59     2331.24     31.36 o
   3   3   5     2795.77     2731.36     27.26 o
   4   3   5     1982.89     1962.21     37.46 o
   5   3   5     5961.06     6133.41     71.21 o
   6   3   5     1521.54     1497.97     23.50 o
   7   3   5      835.25      871.65     25.86 o
   8   3   5       24.34       46.36      7.49 o
   9   3   5     1408.40     1327.71     38.11 o
  10   3   5      227.79      234.96     12.79 o
  11   3   5      271.93      258.30     18.00 o
  12   3   5       13.25       -8.63     18.74 o
  13   3   5       32.48       43.94     17.66 o
 -12   4   5       11.64        2.23     15.78 o
 -11   4   5       18.05       48.91     19.09 o
 -10   4   5      110.37      144.59     15.65 o
  -9   4   5     1458.59     1363.52     38.26 o
  -8   4   5       57.50       53.56     10.98 o
  -7   4   5       72.42       87.96      8.44 o
  -6   4   5      338.59      395.88     15.09 o
  -5   4   5     1457.58     1581.71     31.86 o
  -4   4   5     1434.19     1522.14     28.32 o
  -3   4   5      239.82      233.64      7.60 o
  -2   4   5     2471.10     2732.17     33.09 o
  -1   4   5     2506.22     2362.01     30.52 o
   0   4   5    14796.75    13898.16    192.79 o
   1   4   5     2583.89     2438.64     38.46 o
   2   4   5     2461.42     2653.43     41.29 o
   3   4   5      250.62      244.75     15.45 o
   4   4   5     1436.86     1473.97     27.26 o
   5   4   5     1458.07     1537.01     34.70 o
   6   4   5      348.80      389.33     17.38 o
   7   4   5       72.06       96.97     12.83 o
   8   4   5       60.66       57.89      9.48 o
   9   4   5     1460.25     1409.34     34.75 o
  10   4   5      111.24       70.67     11.57 o
  11   4   5       18.48       16.35      8.85 o
  12   4   5       11.61       17.91     12.68 o
  13   4   5       27.70       39.15     16.44 o
 -12   5   5       13.69       26.60     19.02 o
 -11   5   5      211.74      196.61     47.06 o
 -10   5   5      266.07      252.55     19.28 o
  -9   5   5      395.93      412.08     22.44 o
  -8   5   5      319.55      367.50     23.21 o
  -7   5   5      354.65      358.36     15.70 o
  -6   5   5      770.21      824.68     31.41 o
  -5   5   5      375.89      358.50     14.69 o
  -4   5   5     1991.29     1966.13     46.73 o
  -3   5   5      808.61      781.12     14.91 o
  -2   5   5      107.50      103.24      7.82 o
  -1   5   5     1336.90     1352.07     33.48 o
   0   5   5        6.33        8.84      7.55 o
   1   5   5     1330.02     1337.30     27.72 o
   2   5   5      111.70      125.74      9.85 o
   3   5   5      800.28      788.25     23.35 o
   4   5   5     1993.86     1907.81     34.91 o
   5   5   5      370.47      332.10     20.91 o
   6   5   5      777.19      780.76     25.49 o
   7   5   5      356.84      358.39     36.96 o
   8   5   5      323.06      385.09     19.64 o
   9   5   5      392.08      446.05     21.62 o
  10   5   5      267.86      281.90     18.66 o
  11   5   5      212.03      232.19     17.87 o
  12   5   5       13.77       20.29     11.45 o
 -12   6   5       48.48       49.16     23.08 o
 -11   6   5      197.36      203.47     28.88 o
 -10   6   5       81.45       59.74     20.64 o
  -9   6   5      579.15      622.67     29.77 o
  -8   6   5      102.54      122.39     16.13 o
  -7   6   5      116.58      111.13     11.00 o
  -6   6   5      294.14      300.44     20.98 o
  -5   6   5      170.49      171.63     14.75 o
  -4   6   5     1391.80     1450.16     40.46 o
  -3   6   5      125.71      104.70      8.49 o
  -2   6   5      201.38      213.75     16.11 o
  -1   6   5     3629.08     3642.08     59.83 o
   0   6   5     2570.93     2817.82     67.72 o
   1   6   5     3587.75     3714.23     66.30 o
   2   6   5      190.80      194.95     12.78 o
   3   6   5      127.82      116.54     25.76 o
   4   6   5     1394.80     1444.29     31.54 o
   5   6   5      170.29      189.41     15.33 o
   6   6   5      301.49      303.43     21.35 o
   7   6   5      117.03       88.02     12.96 o
   8   6   5      106.93      123.88     16.52 o
   9   6   5      575.07      535.18     27.81 o
  10   6   5       81.93       98.93     14.73 o
  11   6   5      197.63      219.72     24.34 o
  12   6   5       48.42       85.29     18.47 o
 -11   7   5       14.44       23.29     18.19 o
 -10   7   5      102.61       63.35     30.77 o
  -9   7   5      389.04      394.29     49.78 o
  -8   7   5      128.56      134.69     16.50 o
  -7   7   5      198.96      228.07     18.94 o
  -6   7   5      209.50      245.62     17.02 o
  -5   7   5      238.85      244.84     26.39 o
  -4   7   5      129.87      149.40      7.73 o
  -3   7   5      754.89      765.31     21.65 o
  -2   7   5      949.93      933.00     31.40 o
  -1   7   5      239.75      248.63     15.56 o
   0   7   5      354.74      341.43     19.22 o
   1   7   5      241.91      250.41     17.18 o
   2   7   5      944.63      943.46     30.25 o
   3   7   5      761.88      783.19     34.33 o
   4   7   5      132.16      124.57     12.85 o
   5   7   5      231.33      244.36     15.36 o
   6   7   5      210.98      209.00     17.96 o
   7   7   5      192.47      197.88     17.41 o
   8   7   5      130.80      133.47     16.41 o
   9   7   5      393.62      372.26     23.29 o
  10   7   5      102.14      103.46     16.45 o
  11   7   5       14.31       15.30     12.73 o
 -11   8   5       87.13       73.42     24.18 o
 -10   8   5       13.20       17.80     27.45 o
  -9   8   5      113.26       92.01     33.18 o
  -8   8   5       68.29      101.06     32.58 o
  -7   8   5      394.39      394.58     34.98 o
  -6   8   5      117.40      134.42     24.80 o
  -5   8   5      294.56      314.87     30.17 o
  -4   8   5      159.78      181.91      9.74 o
  -3   8   5      616.61      562.76     65.01 o
  -2   8   5      557.76      685.35     37.63 o
  -1   8   5      135.96      125.63     14.15 o
   0   8   5      186.58      174.40     17.14 o
   1   8   5      135.97      166.59     24.23 o
   2   8   5      547.66      614.04     26.32 o
   3   8   5      622.37      580.43     25.83 o
   4   8   5      161.34      174.72     24.90 o
   5   8   5      300.47      331.35     25.27 o
   6   8   5      117.58      118.92     16.70 o
   7   8   5      392.72      352.85     24.06 o
   8   8   5       70.63       73.53     15.48 o
   9   8   5      111.87      111.22     20.44 o
  10   8   5       13.45       30.58     13.06 o
  11   8   5       87.05      104.01     18.10 o
 -10   9   5       84.04      114.64     38.92 o
  -9   9   5       33.63       34.39     33.79 o
  -8   9   5      151.04       83.26     33.49 o
  -7   9   5        5.96       11.76     43.74 o
  -6   9   5      149.44      156.41     27.15 o
  -5   9   5      111.01       78.32     23.11 o
  -4   9   5     1859.64     1881.22     35.08 o
  -3   9   5      119.24      133.50     31.22 o
  -2   9   5      176.87      176.59     18.74 o
  -1   9   5        1.80       29.00     11.73 o
   0   9   5        7.34        8.84     12.03 o
   1   9   5        1.61        0.41     11.21 o
   2   9   5      181.29      193.58     21.71 o
   3   9   5      115.69      127.68     17.10 o
   4   9   5     1860.24     1900.06     44.48 o
   5   9   5      114.55      103.51     17.31 o
   6   9   5      151.80      116.65     25.32 o
   7   9   5        5.47       35.59     20.36 o
   8   9   5      151.49      204.03     28.95 o
   9   9   5       33.42       70.51     22.60 o
  10   9   5       85.20       60.03     31.07 o
  -9  10   5       34.31       -3.32     28.36 o
  -8  10   5        7.67       13.88     30.77 o
  -7  10   5       35.59       44.52     24.74 o
  -6  10   5       72.26       79.46     24.86 o
  -5  10   5        4.46       19.28     20.14 o
  -4  10   5       72.39       47.22     11.95 o
  -3  10   5      100.19      119.82     27.27 o
  -2  10   5       87.28       91.40     17.39 o
  -1  10   5      316.80      339.98     21.72 o
   0  10   5      791.57      845.80     40.15 o
   1  10   5      313.56      320.11     23.65 o
   2  10   5       88.69       97.14     35.62 o
   3  10   5      100.34       97.77     17.54 o
   4  10   5       73.15       42.43     14.23 o
   5  10   5        5.10        1.86     15.10 o
   6  10   5       73.81       69.23     23.86 o
   7  10   5       35.64       40.97     21.74 o
   8  10   5        7.58       15.63     21.22 o
   9  10   5       34.22       21.92     28.96 o
  -9  11   5       16.85       35.90     33.79 o
  -8  11   5      200.44      268.19     38.10 o
  -7  11   5       56.54       15.95     24.74 o
  -6  11   5      470.99      468.58     43.94 o
  -5  11   5      111.64      132.32     37.11 o
  -4  11   5      157.17      202.56     21.23 o
  -3  11   5      146.06      150.82     29.98 o
  -2  11   5      937.33      982.63     54.97 o
  -1  11   5       52.68       72.75     19.77 o
   0  11   5        1.14        8.93     18.87 o
   1  11   5       51.56       50.58     20.79 o
   2  11   5      939.63     1102.17     54.60 o
   3  11   5      143.21      179.75     26.84 o
   4  11   5      157.17      168.56     23.74 o
   5  11   5      113.16      108.04     21.15 o
   6  11   5      471.23      466.86     52.79 o
   7  11   5       56.98       30.37     24.85 o
   8  11   5      201.20      199.70     32.21 o
   9  11   5       16.92       37.71     35.60 o
  -7  12   5        9.29       24.67     25.69 o
  -6  12   5       11.85      -22.09     22.09 o
  -5  12   5       21.35       14.48     34.99 o
  -4  12   5       80.50       68.70     28.55 o
  -3  12   5       68.76       73.73     27.07 o
  -2  12   5       11.08       34.19     45.85 o
  -1  12   5       48.36       41.32     20.43 o
   0  12   5        2.40       -3.48     19.84 o
   1  12   5       49.44       41.53     34.54 o
   2  12   5       10.76        3.84     20.58 o
   3  12   5       67.55       55.70     22.81 o
   4  12   5       79.61       62.36     22.02 o
   5  12   5       21.65       36.05     26.91 o
   6  12   5       11.99       -9.06     24.57 o
   7  12   5        9.31        9.64     24.69 o
  -6  13   5       77.63       84.71     32.70 o
  -5  13   5        2.12       13.03     24.93 o
  -4  13   5        1.10       13.88     27.30 o
  -3  13   5       75.53       83.10     32.58 o
  -2  13   5       93.61       67.49     37.26 o
  -1  13   5        5.70       12.54     20.09 o
   0  13   5       18.86       23.29     23.53 o
   1  13   5        5.68      -21.07     21.07 o
   2  13   5       92.18       83.44     27.32 o
   3  13   5       77.03       38.12     24.42 o
   4  13   5        0.98        8.73     19.93 o
   5  13   5        2.09        7.13     19.16 o
   6  13   5       77.14       38.08     49.02 o
  -4  14   5       76.00      108.33     37.71 o
  -3  14   5       88.53       38.29     30.08 o
  -2  14   5       17.37       11.54     30.37 o
  -1  14   5        4.86      -20.38     20.38 o
   0  14   5       31.96       12.64     22.09 o
   1  14   5        5.10       -5.85     23.14 o
   2  14   5       16.98       -0.90     24.34 o
   3  14   5       89.23       37.08     26.51 o
   4  14   5       76.34       96.39     26.01 o
   0   0   6      160.31      252.72     23.38 o
   1   0   6       50.62       42.28      3.89 o
   2   0   6     1580.07     1607.94     17.55 o
   3   0   6       37.10       26.14      3.57 o
   4   0   6       21.90       17.46      3.11 o
   5   0   6     4305.71     4657.78     55.00 o
   6   0   6     2053.30     2144.02     30.00 o
   7   0   6      200.53      223.37     10.22 o
   8   0   6      238.25      255.78     11.62 o
   9   0   6      737.36      773.36     20.99 o
  10   0   6     2155.91     2199.13     55.08 o
  11   0   6      871.72      852.54     35.11 o
  12   0   6        0.92        3.03      7.08 o
  13   0   6        2.74       -3.66      7.48 o
 -13   1   6       14.68        9.68      8.45 o
 -12   1   6       43.58       35.57      8.47 o
 -11   1   6      593.69      545.90     28.63 o
 -10   1   6       78.39       76.98     23.31 o
  -9   1   6      267.22      274.33     24.63 o
  -8   1   6       42.18       37.62      5.81 o
  -7   1   6      392.97      388.61     14.37 o
  -6   1   6       75.34      111.04      7.63 o
  -5   1   6     1322.29     1358.08     30.86 o
  -4   1   6       18.67       27.51      4.18 o
  -3   1   6     1380.58     1433.88     21.12 o
  -2   1   6     7815.24     7366.54     73.60 o
  -1   1   6     4153.83     4031.66     36.83 o
   0   1   6      574.80      600.35     11.02 o
   1   1   6     4224.81     4020.63     35.03 o
   2   1   6     7932.31     7453.70     59.99 o
   3   1   6     1392.86     1495.14     17.77 o
   4   1   6       20.91       25.04      4.09 o
   5   1   6     1340.99     1411.84     20.37 o
   6   1   6       78.95       99.17     11.47 o
   7   1   6      399.75      371.04     25.34 o
   8   1   6       44.32       38.91      7.70 o
   9   1   6      273.15      259.06     14.53 o
  10   1   6       77.33       64.67     10.40 o
  11   1   6      593.10      540.64     29.61 o
  12   1   6       44.33       31.16     14.70 o
  13   1   6       14.37        9.63      8.40 o
 -13   2   6       26.59       13.05     12.50 o
 -12   2   6       15.51       37.80     17.29 o
 -11   2   6      195.89      191.32     12.64 o
 -10   2   6     1397.95     1471.46     43.99 o
  -9   2   6       15.58       26.39      7.31 o
  -8   2   6     1624.24     1605.95     49.07 o
  -7   2   6      288.35      309.04     12.73 o
  -6   2   6      257.96      267.10     11.75 o
  -5   2   6     2376.45     2397.08     37.26 o
  -4   2   6      341.56      393.93     13.99 o
  -3   2   6     2488.47     2589.94     41.86 o
  -2   2   6      171.06      166.24      6.71 o
  -1   2   6      286.33      298.40      7.62 o
   0   2   6      327.92      383.86      8.64 o
   1   2   6      278.23      292.96      7.26 o
   2   2   6      171.81      167.64      6.83 o
   3   2   6     2457.11     2621.77     23.39 o
   4   2   6      339.90      395.40      9.12 o
   5   2   6     2385.74     2405.77     33.42 o
   6   2   6      250.09      266.27     12.18 o
   7   2   6      295.47      342.73     12.34 o
   8   2   6     1605.72     1516.91     47.59 o
   9   2   6       15.81       17.78     13.55 o
  10   2   6     1392.06     1457.07     41.01 o
  11   2   6      193.63      216.28     21.16 o
  12   2   6       15.20       26.60     13.03 o
  13   2   6       26.56       23.93     15.31 o
 -13   3   6       12.80       13.69     14.82 o
 -12   3   6       80.87       72.46     11.99 o
 -11   3   6       66.48       45.31      9.12 o
 -10   3   6       59.42       89.63     10.95 o
  -9   3   6        7.16       -4.89     11.96 o
  -8   3   6       76.65       72.03      9.13 o
  -7   3   6      234.65      206.55     12.62 o
  -6   3   6      214.93      221.13     14.52 o
  -5   3   6      114.39      121.57     17.50 o
  -4   3   6     2738.40     2615.93     56.09 o
  -3   3   6     7738.34     8069.39    110.99 o
  -2   3   6     1146.99     1229.10     24.41 o
  -1   3   6     2691.64     2646.96     32.30 o
   0   3   6     3875.26     3479.12     44.27 o
   1   3   6     2645.82     2597.79     31.99 o
   2   3   6     1184.92     1274.76     18.27 o
   3   3   6     7754.04     7968.07     74.42 o
   4   3   6     2733.44     2594.37     30.47 o
   5   3   6      118.80      133.00      9.80 o
   6   3   6      223.20      234.51      9.12 o
   7   3   6      237.53      225.59     10.33 o
   8   3   6       76.97       71.24      7.70 o
   9   3   6        8.08        9.17     14.42 o
  10   3   6       60.54       50.53     11.70 o
  11   3   6       67.84       38.35     13.94 o
  12   3   6       79.40       84.86     17.10 o
  13   3   6       12.65       -8.72     11.19 o
 -12   4   6       69.15       79.36     33.49 o
 -11   4   6      239.61      253.27     20.98 o
 -10   4   6      830.03      811.87     50.40 o
  -9   4   6       98.43       93.01     14.28 o
  -8   4   6      376.68      320.79     22.57 o
  -7   4   6      512.04      524.61     31.98 o
  -6   4   6      250.64      285.90     21.57 o
  -5   4   6     1174.62     1166.21     29.79 o
  -4   4   6     2368.90     2469.35     50.45 o
  -3   4   6        2.82        5.67      4.58 o
  -2   4   6      325.46      331.19     10.93 o
  -1   4   6     1075.41     1076.91     20.15 o
   0   4   6      163.82      144.23     10.15 o
   1   4   6     1088.97     1085.83     23.09 o
   2   4   6      317.17      304.65     12.43 o
   3   4   6        3.35        8.49      5.84 o
   4   4   6     2320.66     2393.35     34.63 o
   5   4   6     1199.22     1208.01     29.81 o
   6   4   6      252.60      275.82     13.79 o
   7   4   6      512.71      466.30     19.09 o
   8   4   6      374.63      325.69     17.09 o
   9   4   6      100.77       83.59     10.68 o
  10   4   6      825.67      821.55     30.24 o
  11   4   6      236.57      245.13     26.82 o
  12   4   6       69.08       67.92     12.92 o
 -12   5   6      194.66      237.26     31.26 o
 -11   5   6      251.57      214.60     29.05 o
 -10   5   6       76.35       92.42     14.60 o
  -9   5   6      140.35      206.82     26.42 o
  -8   5   6       13.96        7.42     11.38 o
  -7   5   6       95.69      123.48     10.20 o
  -6   5   6      229.12      232.87     13.37 o
  -5   5   6      621.65      592.05     33.31 o
  -4   5   6       88.59       79.55      8.42 o
  -3   5   6     2442.93     2527.95     32.52 o
  -2   5   6      492.02      467.64     18.30 o
  -1   5   6      459.77      486.31     15.94 o
   0   5   6       52.13       36.43      8.36 o
   1   5   6      453.85      473.78     16.42 o
   2   5   6      498.56      459.82     16.16 o
   3   5   6     2438.05     2500.98     41.66 o
   4   5   6       84.54       76.91     10.89 o
   5   5   6      619.73      562.23     22.21 o
   6   5   6      233.21      215.09     14.87 o
   7   5   6       94.97      103.84     13.87 o
   8   5   6       13.52       11.57      9.12 o
   9   5   6      142.11      180.96     18.83 o
  10   5   6       74.23       91.02     13.62 o
  11   5   6      248.98      217.51     16.10 o
  12   5   6      194.70      227.63     28.20 o
 -12   6   6       21.75        7.51     36.96 o
 -11   6   6      258.09      228.20     29.96 o
 -10   6   6      206.25      189.71     27.27 o
  -9   6   6      145.65      147.03     18.55 o
  -8   6   6      370.20      349.41     23.92 o
  -7   6   6       91.12      105.06     11.54 o
  -6   6   6       67.09       87.45     10.78 o
  -5   6   6     1068.48     1058.83     40.84 o
  -4   6   6      221.62      235.30     16.61 o
  -3   6   6       31.30       31.61      5.89 o
  -2   6   6      143.95      136.88      9.93 o
  -1   6   6      141.19      146.97     14.26 o
   0   6   6      189.93      203.01     16.14 o
   1   6   6      141.08      141.11     11.11 o
   2   6   6      135.52      117.29     10.71 o
   3   6   6       26.89       36.04      7.88 o
   4   6   6      207.78      243.32     13.04 o
   5   6   6     1052.83     1003.70     25.50 o
   6   6   6       64.35       77.31     12.71 o
   7   6   6       91.59       86.35     13.08 o
   8   6   6      368.96      362.15     20.75 o
   9   6   6      142.47      134.60     29.24 o
  10   6   6      209.37      212.94     18.44 o
  11   6   6      261.29      283.17     24.63 o
  12   6   6       22.22       13.36     12.88 o
 -11   7   6      219.66      233.06     32.10 o
 -10   7   6      123.80      114.03     37.11 o
  -9   7   6       19.08       22.63     29.26 o
  -8   7   6       92.60       99.35     34.99 o
  -7   7   6        2.12        1.77     10.71 o
  -6   7   6        0.76       -4.13      9.56 o
  -5   7   6       32.14       60.43     11.90 o
  -4   7   6      579.91      504.17     17.81 o
  -3   7   6     1065.01     1125.56     28.86 o
  -2   7   6      452.85      521.54     19.27 o
  -1   7   6      787.86      890.64     30.59 o
   0   7   6       99.78       96.77     13.00 o
   1   7   6      780.04      857.44     28.90 o
   2   7   6      444.86      531.36     23.38 o
   3   7   6     1058.98     1081.81     28.41 o
   4   7   6      595.82      562.72     18.94 o
   5   7   6       31.90       33.59     11.20 o
   6   7   6        0.67       -2.87     10.30 o
   7   7   6        1.97        8.23     11.21 o
   8   7   6       94.04       65.96     14.05 o
   9   7   6       18.26       28.82     13.05 o
  10   7   6      126.70      126.57     20.02 o
  11   7   6      220.35      226.94     26.40 o
 -11   8   6      115.51      133.54     27.51 o
 -10   8   6      302.40      371.66     52.19 o
  -9   8   6       17.41       32.58     30.17 o
  -8   8   6      129.63      149.33     37.11 o
  -7   8   6      304.32      395.49     48.27 o
  -6   8   6        5.18        8.64     18.21 o
  -5   8   6     1136.24     1052.26     48.66 o
  -4   8   6       83.43       76.96     13.86 o
  -3   8   6     1372.63     1333.58     35.57 o
  -2   8   6      284.01      316.99     27.75 o
  -1   8   6      737.66      684.63     25.51 o
   0   8   6      382.79      362.75     25.77 o
   1   8   6      729.86      659.54     34.86 o
   2   8   6      273.73      269.97     19.59 o
   3   8   6     1373.32     1325.58     38.04 o
   4   8   6       87.54       80.71     14.09 o
   5   8   6     1141.45     1076.57     30.17 o
   6   8   6        5.47       24.31     13.50 o
   7   8   6      305.93      324.54     23.12 o
   8   8   6      132.22      137.17     21.35 o
   9   8   6       18.57       23.61     16.52 o
  10   8   6      304.20      290.91     23.81 o
  11   8   6      115.23      130.74     19.95 o
 -10   9   6       75.36       -5.43     29.87 o
  -9   9   6       39.01        3.92     31.07 o
  -8   9   6      153.91      169.24     42.54 o
  -7   9   6       89.33       76.65     24.70 o
  -6   9   6       21.03       13.53     20.10 o
  -5   9   6      299.19      254.79     31.44 o
  -4   9   6      415.03      429.45     20.48 o
  -3   9   6      335.40      335.64     20.35 o
  -2   9   6      152.72      147.82     17.91 o
  -1   9   6      376.65      467.19     22.80 o
   0   9   6      477.28      524.25     26.29 o
   1   9   6      385.23      391.07     42.71 o
   2   9   6      158.79      153.11     17.71 o
   3   9   6      338.01      345.21     28.18 o
   4   9   6      416.64      448.45     24.90 o
   5   9   6      300.97      296.70     19.68 o
   6   9   6       20.84       15.90     32.73 o
   7   9   6       88.30       66.21     22.56 o
   8   9   6      153.80      137.48     71.20 o
   9   9   6       38.02       51.55     25.96 o
  10   9   6       75.61       64.57     21.25 o
  -9  10   6       28.58       87.79     38.92 o
  -8  10   6      237.93      376.19     55.81 o
  -7  10   6      281.32      201.41     32.93 o
  -6  10   6       11.00       38.55     26.25 o
  -5  10   6      101.31      156.81     28.66 o
  -4  10   6      258.50      202.27     16.56 o
  -3  10   6      240.09      248.82     18.74 o
  -2  10   6      159.25      154.99     19.94 o
  -1  10   6      405.68      444.41     23.85 o
   0  10   6      192.31      262.52     22.53 o
   1  10   6      407.52      377.63     25.37 o
   2  10   6      162.65      147.58     18.75 o
   3  10   6      239.22      262.97     23.42 o
   4  10   6      255.09      209.04     21.17 o
   5  10   6      102.37      111.88     21.63 o
   6  10   6       11.35       39.04     17.15 o
   7  10   6      284.56      300.99     26.19 o
   8  10   6      240.10      260.17     33.50 o
   9  10   6       29.33       29.66     21.52 o
  -8  11   6       12.64       52.00     26.02 o
  -7  11   6       63.02       48.07     25.43 o
  -6  11   6       12.60       34.40     23.55 o
  -5  11   6       24.65       31.17     30.02 o
  -4  11   6       28.06       23.37     23.19 o
  -3  11   6       14.39       45.14     24.27 o
  -2  11   6      429.34      485.21     96.54 o
  -1  11   6        1.70       -1.74     16.70 o
   0  11   6      254.16      221.47     28.76 o
   1  11   6        1.60       -6.26     19.31 o
   2  11   6      427.63      424.80     35.30 o
   3  11   6       14.15       27.32     21.15 o
   4  11   6       27.83       14.58     16.60 o
   5  11   6       24.30       49.01     18.04 o
   6  11   6       12.16       21.92     23.39 o
   7  11   6       63.99       85.51     28.04 o
   8  11   6       12.04       -4.40     21.83 o
  -7  12   6        5.83       -1.67     25.24 o
  -6  12   6       16.17       -1.29     23.78 o
  -5  12   6       49.95       67.23     26.72 o
  -4  12   6        5.07       -4.04     24.52 o
  -3  12   6      177.51      136.55     32.68 o
  -2  12   6       22.27       18.92     24.95 o
  -1  12   6       79.92       66.36     21.90 o
   0  12   6        1.45       15.44     21.75 o
   1  12   6       79.27       97.67     25.32 o
   2  12   6       22.36        3.87     20.16 o
   3  12   6      177.83      181.38     29.66 o
   4  12   6        4.97        5.11     19.60 o
   5  12   6       49.49       78.64     21.72 o
   6  12   6       16.55       15.22     25.92 o
   7  12   6        5.72        1.18     34.39 o
  -6  13   6        8.07       15.16     27.19 o
  -5  13   6       22.78       19.71     27.31 o
  -4  13   6        8.87       -0.33     68.63 o
  -3  13   6       42.03       52.19     29.01 o
  -2  13   6        0.09       -5.69     39.07 o
  -1  13   6       35.11       60.47     22.65 o
   0  13   6       45.03       37.23     21.34 o
   1  13   6       34.06       36.52     23.73 o
   2  13   6        0.09       -8.89     21.96 o
   3  13   6       42.30       45.43     24.74 o
   4  13   6        8.61      -18.51     18.51 o
   5  13   6       23.23       13.16     20.81 o
   6  13   6        8.48       34.40     27.61 o
  -4  14   6       41.77       54.30     43.74 o
  -3  14   6       22.79        0.44     26.49 o
  -2  14   6        0.70      -16.56     38.16 o
  -1  14   6       78.85       50.60     30.80 o
   0  14   6        2.16      -20.22     20.22 o
   1  14   6       79.59       27.92     26.17 o
   2  14   6        0.77        4.77     23.87 o
   3  14   6       22.61      -23.01     23.01 o
   1   0   7      896.68      959.43     15.27 o
   2   0   7     4773.24     4638.45     44.77 o
   3   0   7     7642.77     8324.52     89.42 o
   4   0   7      104.36      143.62      7.74 o
   5   0   7     9023.56     9983.87    122.54 o
   6   0   7       35.12       44.98      7.12 o
   7   0   7      994.00     1142.17     29.80 o
   8   0   7       32.15       22.04      8.06 o
   9   0   7     1006.19      992.59     31.22 o
  10   0   7     2791.78     2478.54     46.58 o
  11   0   7       14.61       -8.08      8.08 o
  12   0   7        4.66        0.70      7.83 o
  13   0   7        3.16       -2.65      9.36 o
 -13   1   7        7.29        7.81      9.17 o
 -12   1   7       11.12       14.70      8.55 o
 -11   1   7       34.14       57.67      9.99 o
 -10   1   7      402.18      376.54     16.92 o
  -9   1   7     1013.75     1075.90     26.12 o
  -8   1   7       24.40       11.48      6.21 o
  -7   1   7       85.81      104.83      8.61 o
  -6   1   7      160.71      158.48      8.43 o
  -5   1   7     2507.57     2763.32     33.98 o
  -4   1   7      545.44      574.14     12.99 o
  -3   1   7     1513.23     1565.52     23.15 o
  -2   1   7      649.77      660.73     13.37 o
  -1   1   7     3619.11     3812.09     35.48 o
   0   1   7       92.34       99.15      5.39 o
   1   1   7     3635.17     3758.15     35.69 o
   2   1   7      671.75      658.17      9.32 o
   3   1   7     1544.17     1616.66     19.39 o
   4   1   7      545.73      560.76     13.19 o
   5   1   7     2525.28     2785.68     36.29 o
   6   1   7      164.51      166.82      8.23 o
   7   1   7       87.49       93.01      7.09 o
   8   1   7       25.28       19.71      5.77 o
   9   1   7     1004.72     1040.69     27.13 o
  10   1   7      400.46      377.45     17.88 o
  11   1   7       32.73       47.36     18.77 o
  12   1   7       11.34        6.97      8.58 o
  13   1   7        6.94       10.94      9.58 o
 -13   2   7        1.74       -0.40     13.24 o
 -12   2   7        1.73       -7.43      7.43 o
 -11   2   7      215.42      161.12     13.01 o
 -10   2   7      144.74      108.45     11.45 o
  -9   2   7     1958.94     1860.30     48.28 o
  -8   2   7      293.13      333.07     29.30 o
  -7   2   7     3020.27     3054.33     50.68 o
  -6   2   7      279.42      285.47     11.47 o
  -5   2   7      425.82      481.11     14.53 o
  -4   2   7     8530.52     8529.66    126.60 o
  -3   2   7     2505.63     2612.38     42.95 o
  -2   2   7      609.60      564.63     14.40 o
  -1   2   7      986.74     1045.57     17.95 o
   0   2   7      901.48      724.18     13.41 o
   1   2   7      987.76      988.00     15.17 o
   2   2   7      643.81      633.65     12.64 o
   3   2   7     2518.94     2626.64     25.18 o
   4   2   7     8636.19     8500.95     74.63 o
   5   2   7      437.84      526.60     12.09 o
   6   2   7      292.37      289.82      9.66 o
   7   2   7     3030.45     2981.26     48.95 o
   8   2   7      294.90      313.61     15.04 o
   9   2   7     1970.37     1874.93     38.67 o
  10   2   7      148.99      137.11     17.24 o
  11   2   7      214.28      181.23     20.95 o
  12   2   7        1.62       -7.57      7.86 o
  13   2   7        1.69        4.04      9.33 o
 -13   3   7        6.21        6.11     11.19 o
 -12   3   7       10.12       -0.84      8.63 o
 -11   3   7      185.90      203.58     15.55 o
 -10   3   7      207.25      209.49     19.45 o
  -9   3   7      190.56      164.38     13.41 o
  -8   3   7       45.64       41.39      9.07 o
  -7   3   7       73.84       78.04     12.07 o
  -6   3   7      140.24      144.25     12.80 o
  -5   3   7      337.56      281.46     24.44 o
  -4   3   7     2092.88     2124.82     49.06 o
  -3   3   7     2127.79     2132.82     39.96 o
  -2   3   7      720.34      707.46     15.17 o
  -1   3   7     1634.24     1614.62     23.36 o
   0   3   7     5799.75     5652.54     60.49 o
   1   3   7     1643.53     1633.03     21.89 o
   2   3   7      695.83      695.85     13.17 o
   3   3   7     2153.34     2104.97     31.89 o
   4   3   7     2077.74     2125.32     24.91 o
   5   3   7      339.17      312.82      8.87 o
   6   3   7      145.60      139.54      7.33 o
   7   3   7       74.93       87.49      7.69 o
   8   3   7       47.12       30.14      6.63 o
   9   3   7      187.79      188.84     14.39 o
  10   3   7      204.80      233.26     16.46 o
  11   3   7      183.86      196.46     36.56 o
  12   3   7       10.03        7.33     13.19 o
  13   3   7        6.19       26.83     10.82 o
 -12   4   7        7.17        8.96     16.91 o
 -11   4   7      158.08      165.45     27.90 o
 -10   4   7      826.48      758.62     30.86 o
  -9   4   7     1101.62     1131.60     55.06 o
  -8   4   7      286.57      282.79     22.32 o
  -7   4   7      244.65      244.96     24.44 o
  -6   4   7     1073.68     1049.52     46.16 o
  -5   4   7      721.16      667.00     36.50 o
  -4   4   7     1409.82     1466.37     32.24 o
  -3   4   7     2137.01     2074.54     33.74 o
  -2   4   7     3463.01     3409.02     50.42 o
  -1   4   7       39.99       40.53      5.78 o
   0   4   7      792.63      680.27     16.04 o
   1   4   7       39.94       34.04      6.54 o
   2   4   7     3498.34     3401.04     45.70 o
   3   4   7     2129.80     2089.84     31.62 o
   4   4   7     1387.08     1444.13     24.65 o
   5   4   7      711.60      672.93     19.11 o
   6   4   7     1071.40     1064.56     31.31 o
   7   4   7      244.94      234.39     13.98 o
   8   4   7      288.18      311.00     15.54 o
   9   4   7     1110.08     1135.45     28.66 o
  10   4   7      828.35      758.77     24.32 o
  11   4   7      158.29      198.52     21.11 o
  12   4   7        6.96        7.10     11.06 o
 -12   5   7        5.44        5.92     17.38 o
 -11   5   7       49.99       15.55     16.74 o
 -10   5   7      197.76      210.18     20.96 o
  -9   5   7      286.09      283.76     26.12 o
  -8   5   7       20.15       -0.26     11.49 o
  -7   5   7      108.73       67.05     14.96 o
  -6   5   7      224.93      187.86     18.13 o
  -5   5   7      125.18      129.89     10.93 o
  -4   5   7      126.48      137.79      8.62 o
  -3   5   7      593.42      545.48     14.43 o
  -2   5   7     2857.52     2730.30     38.93 o
  -1   5   7      667.34      668.33     16.68 o
   0   5   7     3308.97     3077.54     49.06 o
   1   5   7      666.94      650.86     19.11 o
   2   5   7     2798.75     2587.63     50.50 o
   3   5   7      588.84      522.61     16.92 o
   4   5   7      128.95      140.37      9.30 o
   5   5   7      125.49      155.42     10.05 o
   6   5   7      220.17      197.40     14.38 o
   7   5   7      107.19       86.60     10.42 o
   8   5   7       20.09        2.06      8.91 o
   9   5   7      288.68      278.56     16.81 o
  10   5   7      199.34      235.56     16.50 o
  11   5   7       50.26       44.95     11.10 o
  12   5   7        5.67        6.58     11.93 o
 -12   6   7       22.85        3.22     20.16 o
 -11   6   7      113.33      167.41     27.94 o
 -10   6   7      161.64      183.72     28.81 o
  -9   6   7      577.50      508.09     30.13 o
  -8   6   7      121.28       95.54     16.84 o
  -7   6   7      177.22      168.80     18.85 o
  -6   6   7      150.70      133.64     12.17 o
  -5   6   7      241.66      241.39     13.84 o
  -4   6   7     1561.91     1558.90     29.64 o
  -3   6   7      357.39      324.67     12.29 o
  -2   6   7      581.72      551.00     17.87 o
  -1   6   7      270.96      233.60     14.28 o
   0   6   7       66.97       81.91     12.23 o
   1   6   7      270.36      238.03     13.46 o
   2   6   7      573.48      560.49     19.10 o
   3   6   7      359.16      341.94     15.57 o
   4   6   7     1561.61     1568.19     32.76 o
   5   6   7      242.58      231.27     12.16 o
   6   6   7      151.43      139.86     14.78 o
   7   6   7      170.66      196.84     16.29 o
   8   6   7      120.32      132.12     16.14 o
   9   6   7      572.81      572.50     28.96 o
  10   6   7      160.84      154.96     17.59 o
  11   6   7      113.00      124.75     14.69 o
  12   6   7       23.07       30.65     15.46 o
 -11   7   7       39.35       -4.74     19.91 o
 -10   7   7       28.51      103.78     34.99 o
  -9   7   7      204.58      168.03     39.82 o
  -8   7   7       68.16       90.60     17.11 o
  -7   7   7       71.09      103.74     16.88 o
  -6   7   7      250.91      243.25     23.98 o
  -5   7   7       90.93      111.93     14.77 o
  -4   7   7       80.60       59.08      8.04 o
  -3   7   7      460.86      399.30     17.11 o
  -2   7   7      207.44      203.80     14.13 o
  -1   7   7      224.72      236.57     14.27 o
   0   7   7        4.86       11.48      9.02 o
   1   7   7      223.37      253.70     17.53 o
   2   7   7      220.50      207.01     15.02 o
   3   7   7      461.12      423.64     18.59 o
   4   7   7       80.20       89.01     13.94 o
   5   7   7       92.45      102.52     10.74 o
   6   7   7      252.15      247.91     16.31 o
   7   7   7       71.30       47.72     13.67 o
   8   7   7       71.05       87.96     14.84 o
   9   7   7      203.79      179.31     19.16 o
  10   7   7       28.63       17.88     12.77 o
  11   7   7       38.76       32.25     11.84 o
 -11   8   7      133.54      175.00     30.25 o
 -10   8   7      115.71      120.37     41.03 o
  -9   8   7      106.79      156.57     41.33 o
  -8   8   7      163.47      226.56     42.84 o
  -7   8   7      118.00      151.52     18.75 o
  -6   8   7     1671.14     1691.71     65.03 o
  -5   8   7       97.13       86.03     20.78 o
  -4   8   7      269.31      239.76     14.84 o
  -3   8   7      151.59      180.45     15.02 o
  -2   8   7      443.25      483.92     20.04 o
  -1   8   7      172.09      158.80     17.48 o
   0   8   7        0.66       18.23     12.06 o
   1   8   7      168.20      133.73     22.14 o
   2   8   7      450.86      487.55     24.65 o
   3   8   7      151.41      140.81     16.28 o
   4   8   7      262.26      236.22     22.56 o
   5   8   7       94.76       76.24     11.10 o
   6   8   7     1661.29     1611.69     40.04 o
   7   8   7      118.31      134.94     15.05 o
   8   8   7      162.47      223.43     20.55 o
   9   8   7      105.74      111.20     24.59 o
  10   8   7      116.01      148.65     18.90 o
  11   8   7      134.39      198.61     21.82 o
 -10   9   7       25.54      -16.89     26.25 o
  -9   9   7      130.19      160.79     39.82 o
  -8   9   7       22.82       23.53     30.47 o
  -7   9   7        2.47      -10.51     18.41 o
  -6   9   7       97.44       97.18     25.00 o
  -5   9   7      261.36      309.08     33.60 o
  -4   9   7      237.48      195.15     15.23 o
  -3   9   7       50.24       44.24     18.51 o
  -2   9   7       98.72      105.95     18.29 o
  -1   9   7      200.58      179.83     19.52 o
   0   9   7       36.86       28.61     12.79 o
   1   9   7      203.19      172.69     18.87 o
   2   9   7      100.78      116.81     16.58 o
   3   9   7       48.67       44.07     13.59 o
   4   9   7      237.78      251.91     39.96 o
   5   9   7      261.73      271.56     19.29 o
   6   9   7      101.02       92.79     14.51 o
   7   9   7        2.41        1.06     10.94 o
   8   9   7       23.48       46.52     13.10 o
   9   9   7      131.33      171.22     18.15 o
  10   9   7       25.68       20.90     12.32 o
  -9  10   7       63.17       95.63     41.03 o
  -8  10   7      143.75       98.04     41.63 o
  -7  10   7       21.57       -0.79     26.55 o
  -6  10   7      217.36      195.97     39.97 o
  -5  10   7        4.23       47.96     22.54 o
  -4  10   7      136.49      139.35     20.27 o
  -3  10   7      585.07      559.66     39.76 o
  -2  10   7      524.81      439.46     42.84 o
  -1  10   7       32.45       24.54     15.21 o
   0  10   7       16.67       12.06     12.47 o
   1  10   7       32.46       31.96     14.77 o
   2  10   7      520.24      499.49     28.08 o
   3  10   7      583.86      546.88     40.87 o
   4  10   7      139.22      128.14     18.34 o
   5  10   7        3.94       -0.42     12.19 o
   6  10   7      216.15      233.34     22.92 o
   7  10   7       21.01       21.05     21.95 o
   8  10   7      143.63      164.07     29.22 o
   9  10   7       62.89       69.47     24.85 o
  -8  11   7        3.65      -29.87     29.87 o
  -7  11   7       55.72      115.10     29.54 o
  -6  11   7       86.64      101.62     27.73 o
  -5  11   7       24.30       27.03     33.64 o
  -4  11   7      158.99      176.53     31.52 o
  -3  11   7      200.40      201.24     19.57 o
  -2  11   7      188.20      152.26     29.05 o
  -1  11   7       19.06       44.08     29.11 o
   0  11   7        4.98       -6.36     16.81 o
   1  11   7       19.73        7.81     19.78 o
   2  11   7      189.44      173.06     53.70 o
   3  11   7      203.08      161.57     43.14 o
   4  11   7      158.84      161.41     25.81 o
   5  11   7       23.49       25.86     18.63 o
   6  11   7       87.64      141.58     34.86 o
   7  11   7       55.59      110.36     28.68 o
   8  11   7        3.57       25.54     26.70 o
  -7  12   7        9.79        1.72     24.82 o
  -6  12   7      101.92      106.00     30.82 o
  -5  12   7        2.27       24.92     25.94 o
  -4  12   7      725.55      783.51     56.71 o
  -3  12   7       32.31       31.01     15.91 o
  -2  12   7        0.76       18.88     24.27 o
  -1  12   7       42.38       17.07     23.48 o
   0  12   7       82.94       70.98     25.33 o
   1  12   7       42.25       63.21     22.93 o
   2  12   7        0.64       22.69     28.81 o
   3  12   7       32.72        9.41     21.12 o
   4  12   7      726.24      737.26     60.03 o
   5  12   7        2.21       -0.81     18.46 o
   6  12   7      102.44       88.85     30.17 o
   7  12   7        9.92       12.85     23.85 o
  -6  13   7        9.61       24.10     25.93 o
  -5  13   7       27.33       38.94     52.49 o
  -4  13   7       46.37       50.98     30.78 o
  -3  13   7        1.03       -9.88     25.47 o
  -2  13   7       14.03       38.21     26.85 o
  -1  13   7       25.45       17.06     27.11 o
   0  13   7        2.19      -18.36     18.36 o
   1  13   7       24.92       12.95     21.99 o
   2  13   7       14.24       31.93     23.68 o
   3  13   7        0.83        4.10     22.18 o
   4  13   7       47.03       -0.09     20.41 o
   5  13   7       27.01       53.34     21.75 o
   6  13   7        9.56       11.25     27.83 o
  -3  14   7       98.23       91.15     35.07 o
  -2  14   7       21.42       -4.44     27.40 o
  -1  14   7       66.23       66.54     30.23 o
   0  14   7        1.01      -23.50     28.36 o
   1  14   7       66.80       42.49     26.10 o
   2  14   7       21.84       27.37     26.24 o
   3  14   7       98.58       96.34     29.97 o
   0   0   8    26360.07    24765.95    558.40 o
   1   0   8      760.53      723.24     14.95 o
   2   0   8      873.86      767.69     12.32 o
   3   0   8     1708.73     2009.19     25.73 o
   4   0   8      442.38      504.87     14.64 o
   5   0   8       13.36        6.40      3.45 o
   6   0   8     1981.56     1936.69     37.91 o
   7   0   8      289.59      291.58     13.41 o
   8   0   8        1.82       11.79     10.77 o
   9   0   8       66.79       59.67     11.54 o
  10   0   8        0.08        9.47     12.05 o
  11   0   8      126.98       91.88     11.79 o
  12   0   8       23.38       33.08     11.73 o
  13   0   8        0.21        3.98      9.78 o
 -13   1   8        0.28       -8.98      8.98 o
 -12   1   8       12.56       11.40      8.88 o
 -11   1   8      198.36      141.78     26.87 o
 -10   1   8     1323.39     1439.14     48.68 o
  -9   1   8       38.79       30.43      8.33 o
  -8   1   8      130.96      150.05     10.85 o
  -7   1   8     1475.69     1489.03     27.58 o
  -6   1   8      262.34      304.33     18.25 o
  -5   1   8     2943.53     2871.06     38.65 o
  -4   1   8      653.99      749.04     15.44 o
  -3   1   8     1003.62      920.94     17.26 o
  -2   1   8      946.61      950.30     19.82 o
  -1   1   8      402.81      420.29     16.81 o
   0   1   8     2923.87     3184.22     40.87 o
   1   1   8      397.79      431.70      9.04 o
   2   1   8      917.50      939.22     13.05 o
   3   1   8     1004.55      889.51     13.34 o
   4   1   8      637.04      736.22     15.66 o
   5   1   8     2962.09     2864.12     44.85 o
   6   1   8      263.57      301.56     13.20 o
   7   1   8     1483.91     1488.28     25.75 o
   8   1   8      132.51      127.47      8.67 o
   9   1   8       38.17       35.71      6.90 o
  10   1   8     1324.44     1423.21     50.34 o
  11   1   8      198.64      182.00     14.48 o
  12   1   8       12.29       -8.61      8.61 o
  13   1   8        0.29       -8.85      8.85 o
 -13   2   8        2.48       -5.31     10.46 o
 -12   2   8      128.53      113.43     13.19 o
 -11   2   8      107.36      104.71     14.10 o
 -10   2   8      284.38      325.07     17.31 o
  -9   2   8      263.52      301.83     20.20 o
  -8   2   8      432.17      470.58     17.69 o
  -7   2   8      147.42      149.94     10.74 o
  -6   2   8     1100.91     1113.48     21.96 o
  -5   2   8      225.66      205.46     18.06 o
  -4   2   8       70.83       75.48      8.51 o
  -3   2   8     1212.09     1093.12     28.83 o
  -2   2   8     3176.42     3407.06     68.36 o
  -1   2   8     1021.24     1011.40     20.84 o
   0   2   8      622.58      499.87     12.98 o
   1   2   8     1001.77      987.91     16.31 o
   2   2   8     3243.61     3413.40     37.00 o
   3   2   8     1228.27     1114.67     17.69 o
   4   2   8       71.18       83.48      4.64 o
   5   2   8      219.69      202.54      8.20 o
   6   2   8     1085.32     1134.35     19.44 o
   7   2   8      148.93      147.06      9.24 o
   8   2   8      423.88      446.42     14.84 o
   9   2   8      266.13      265.49     12.96 o
  10   2   8      281.92      294.21     19.62 o
  11   2   8      105.88       85.42     14.37 o
  12   2   8      127.23      118.93     13.86 o
  13   2   8        2.39        7.14     10.32 o
 -12   3   8        9.56        2.08      8.84 o
 -11   3   8      454.33      414.93     31.83 o
 -10   3   8      690.59      659.88     26.03 o
  -9   3   8      342.82      350.70     24.36 o
  -8   3   8      299.88      310.79     17.05 o
  -7   3   8      203.58      265.44     23.40 o
  -6   3   8      666.31      748.15     41.03 o
  -5   3   8       81.77       84.17     16.59 o
  -4   3   8     1580.56     1572.49     37.26 o
  -3   3   8     1281.17     1177.76     31.16 o
  -2   3   8      371.67      357.21     12.56 o
  -1   3   8      135.27      187.44     14.64 o
   0   3   8     1388.80     1414.28     24.56 o
   1   3   8      136.44      174.97      9.42 o
   2   3   8      394.81      388.89     11.27 o
   3   3   8     1285.24     1207.34     17.19 o
   4   3   8     1616.22     1630.28     19.74 o
   5   3   8       80.80       79.13      5.57 o
   6   3   8      659.47      740.07     14.28 o
   7   3   8      209.90      241.15     11.81 o
   8   3   8      303.08      328.51     10.77 o
   9   3   8      342.79      350.24     15.30 o
  10   3   8      698.30      694.72     21.41 o
  11   3   8      455.81      435.88     26.43 o
  12   3   8        9.91       -7.73      8.93 o
 -12   4   8      109.12       83.46     22.41 o
 -11   4   8      207.05      217.09     21.01 o
 -10   4   8      138.10      213.10     23.48 o
  -9   4   8       21.45       10.61     15.84 o
  -8   4   8       69.15       73.98     15.63 o
  -7   4   8      151.94      167.43     22.32 o
  -6   4   8      225.90      240.43     25.04 o
  -5   4   8      408.65      422.65     30.47 o
  -4   4   8      746.70      736.53     29.41 o
  -3   4   8     1157.08     1247.77     33.20 o
  -2   4   8      712.58      733.65     24.38 o
  -1   4   8      529.52      562.13     15.09 o
   0   4   8      148.81      132.63      9.58 o
   1   4   8      535.12      554.07     15.16 o
   2   4   8      705.04      734.68     17.28 o
   3   4   8     1130.46     1193.40     17.99 o
   4   4   8      754.14      726.50     13.17 o
   5   4   8      417.02      397.38      9.32 o
   6   4   8      216.64      236.31     10.55 o
   7   4   8      151.87      142.48     10.03 o
   8   4   8       67.04       76.77      8.87 o
   9   4   8       20.08        3.50      7.52 o
  10   4   8      138.34      182.56     16.05 o
  11   4   8      208.06      253.24     16.13 o
  12   4   8      110.39      143.47     13.94 o
 -12   5   8        0.87      -15.16     15.16 o
 -11   5   8      111.10      144.34     37.56 o
 -10   5   8     1048.61     1037.72     65.41 o
  -9   5   8      232.45      205.46     18.98 o
  -8   5   8      101.54       75.49     18.85 o
  -7   5   8       86.35       81.58     15.29 o
  -6   5   8       36.20       43.15     13.39 o
  -5   5   8      336.54      318.12     22.07 o
  -4   5   8      167.74      189.58     14.15 o
  -3   5   8      842.47      948.47     19.65 o
  -2   5   8      147.99      145.50     13.13 o
  -1   5   8      122.33      105.99      8.35 o
   0   5   8       11.35        6.76      5.33 o
   1   5   8      122.91      108.17      9.05 o
   2   5   8      135.75      136.56      9.44 o
   3   5   8      844.29      910.41     20.53 o
   4   5   8      165.56      180.05     11.41 o
   5   5   8      336.47      332.98     12.93 o
   6   5   8       33.76       38.80      8.56 o
   7   5   8       86.83       79.68      8.38 o
   8   5   8      100.87       81.36      9.96 o
   9   5   8      234.20      258.34     14.31 o
  10   5   8     1048.42     1014.78     26.87 o
  11   5   8      109.96      135.58     14.14 o
  12   5   8        1.02       17.98     10.27 o
 -12   6   8       28.54       44.35     29.87 o
 -11   6   8      149.87      137.46     25.53 o
 -10   6   8      134.65      123.63     30.17 o
  -9   6   8       32.18       14.00     34.24 o
  -8   6   8       32.54       45.94     14.61 o
  -7   6   8       86.71       90.01     16.51 o
  -6   6   8      206.50      272.87     52.04 o
  -5   6   8      403.00      450.84     27.15 o
  -4   6   8      631.08      617.48     18.03 o
  -3   6   8     1502.50     1352.03     25.79 o
  -2   6   8      414.09      422.75     14.76 o
  -1   6   8     2110.38     1975.63     37.80 o
   0   6   8       79.02       60.01      8.64 o
   1   6   8     2113.07     1949.27     33.55 o
   2   6   8      416.34      424.52     22.29 o
   3   6   8     1524.55     1386.74     30.94 o
   4   6   8      625.85      612.85     20.28 o
   5   6   8      409.28      460.39     16.34 o
   6   6   8      206.19      207.37     14.27 o
   7   6   8       87.30       97.55     11.35 o
   8   6   8       32.14       25.12      9.67 o
   9   6   8       30.22       17.33      9.05 o
  10   6   8      133.21      113.87     12.75 o
  11   6   8      153.21      194.69     17.67 o
  12   6   8       28.73       45.84     15.08 o
 -11   7   8       51.90       51.98     21.39 o
 -10   7   8      229.69      249.48     45.85 o
  -9   7   8       16.62      -18.70     18.70 o
  -8   7   8      324.34      315.33     54.15 o
  -7   7   8       55.83       62.24     15.90 o
  -6   7   8       76.38       87.37     15.90 o
  -5   7   8      206.81      219.35     18.48 o
  -4   7   8      382.86      354.95     14.80 o
  -3   7   8       91.30      106.44     12.80 o
  -2   7   8     1022.45     1074.40     27.91 o
  -1   7   8      967.56     1026.94     35.46 o
   0   7   8       96.62      100.15     12.15 o
   1   7   8      965.35      989.69     32.51 o
   2   7   8     1034.05     1069.94     38.88 o
   3   7   8       92.06       85.72     14.94 o
   4   7   8      368.70      389.00     18.77 o
   5   7   8      206.44      213.82     13.14 o
   6   7   8       77.44       76.33     12.01 o
   7   7   8       57.20       61.89     12.03 o
   8   7   8      323.96      274.72     17.77 o
   9   7   8       16.06       14.81     10.89 o
  10   7   8      225.56      215.09     16.15 o
  11   7   8       52.07       55.52     11.65 o
 -11   8   8       95.20       73.61     39.22 o
 -10   8   8       31.18       -0.91     27.75 o
  -9   8   8      110.21       57.92     33.79 o
  -8   8   8       39.22       56.20     16.73 o
  -7   8   8       70.59       76.73     39.82 o
  -6   8   8      148.62      190.79     18.95 o
  -5   8   8      261.75      338.18     32.83 o
  -4   8   8       33.44       32.89      9.47 o
  -3   8   8      904.01      919.16     29.92 o
  -2   8   8      615.44      608.27     21.88 o
  -1   8   8      253.62      287.94     16.70 o
   0   8   8      440.50      476.42     25.90 o
   1   8   8      250.60      236.96     19.04 o
   2   8   8      616.25      585.04     43.35 o
   3   8   8      909.95      961.13     28.62 o
   4   8   8       32.67       11.35     11.83 o
   5   8   8      258.17      276.78     15.80 o
   6   8   8      149.45      196.77     13.80 o
   7   8   8       70.18       81.24     13.70 o
   8   8   8       38.14       37.15     12.16 o
   9   8   8      112.44      143.39     15.85 o
  10   8   8       30.78       23.33     11.76 o
  11   8   8       93.97       93.87     15.56 o
 -10   9   8       56.15       26.25     32.28 o
  -9   9   8      133.20      103.78     37.71 o
  -8   9   8       37.55       69.08     35.90 o
  -7   9   8        6.53       22.32     26.55 o
  -6   9   8       73.29       81.23     24.60 o
  -5   9   8       76.25       79.39     26.25 o
  -4   9   8       31.10       28.80     15.89 o
  -3   9   8      340.79      360.39     20.95 o
  -2   9   8        5.18       -2.61      8.62 o
  -1   9   8       29.61       29.96     10.53 o
   0   9   8       13.71       29.32     12.04 o
   1   9   8       31.33       19.63     12.76 o
   2   9   8        5.74        6.09     11.67 o
   3   9   8      342.53      323.58     22.39 o
   4   9   8       33.63       51.02     14.32 o
   5   9   8       77.52       94.03     12.97 o
   6   9   8       73.14       69.04     12.83 o
   7   9   8        5.90        2.85     11.08 o
   8   9   8       37.90       46.74     14.33 o
   9   9   8      131.46      184.90     25.95 o
  10   9   8       57.55       78.10     15.27 o
  -9  10   8        9.64       38.01     35.30 o
  -8  10   8      143.61      208.76     48.57 o
  -7  10   8        0.77       14.69     23.89 o
  -6  10   8       17.54       -9.48     19.54 o
  -5  10   8      105.70      121.76     27.49 o
  -4  10   8      304.46      351.45     20.65 o
  -3  10   8      734.36      721.14     30.11 o
  -2  10   8       19.03       39.08     13.84 o
  -1  10   8      202.14      231.95     23.40 o
   0  10   8       17.62       10.45     13.24 o
   1  10   8      203.29      204.98     21.35 o
   2  10   8       20.89       15.20     13.84 o
   3  10   8      728.83      741.68     39.50 o
   4  10   8      305.42      405.94     31.69 o
   5  10   8      104.88      114.43     19.83 o
   6  10   8       18.53       10.64     15.78 o
   7  10   8        0.71       11.03     20.87 o
   8  10   8      144.07      178.99     29.73 o
   9  10   8        9.34        6.13     20.97 o
  -8  11   8       19.91       51.28     36.50 o
  -7  11   8       38.09       41.63     26.09 o
  -6  11   8        4.14      -18.48     21.75 o
  -5  11   8       24.74       -8.50     21.86 o
  -4  11   8        2.56       -7.71     32.58 o
  -3  11   8      229.92      256.15     21.25 o
  -2  11   8       55.55       25.20     15.31 o
  -1  11   8       47.97       47.78     35.45 o
   0  11   8       11.18       13.94     17.83 o
   1  11   8       48.83       34.24     27.30 o
   2  11   8       54.55       33.61     22.17 o
   3  11   8      229.02      239.43     45.55 o
   4  11   8        2.69        4.42     18.86 o
   5  11   8       25.47       -0.40     17.51 o
   6  11   8        4.14       16.76     18.88 o
   7  11   8       36.86       73.08     26.00 o
   8  11   8       20.53       16.57     30.02 o
  -7  12   8        4.68       -8.69     27.30 o
  -6  12   8      100.46       82.44     30.82 o
  -5  12   8      130.59      114.92     29.85 o
  -4  12   8       58.12      154.06     33.23 o
  -3  12   8      124.74      185.24     33.97 o
  -2  12   8        2.44      -16.35     16.35 o
  -1  12   8       38.76       -4.73     23.88 o
   0  12   8        8.72       20.00     19.28 o
   1  12   8       38.72       34.76     22.08 o
   2  12   8        2.44      -19.07     19.07 o
   3  12   8      124.86       99.74     26.44 o
   4  12   8       57.80       85.54     24.63 o
   5  12   8      130.60      150.48     24.71 o
   6  12   8      100.79      118.86     33.63 o
   7  12   8        4.90       40.03     25.94 o
  -5  13   8       30.33       52.64     29.32 o
  -4  13   8        7.35       14.97     25.90 o
  -3  13   8       16.78       -7.69     25.59 o
  -2  13   8       17.21       19.70     17.64 o
  -1  13   8       90.96       39.86     18.53 o
   0  13   8        0.76      -22.19     22.19 o
   1  13   8       90.33       84.92     23.17 o
   2  13   8       17.18        2.24     34.39 o
   3  13   8       16.66      -19.63     19.63 o
   4  13   8        7.57       -8.39     41.68 o
   5  13   8       30.90       57.53     21.98 o
  -3  14   8      224.46      319.93     44.58 o
  -2  14   8        9.87        7.95     27.88 o
  -1  14   8       19.74        7.24     19.37 o
   0  14   8      197.26      204.13     39.17 o
   1  14   8       19.70       32.81     23.09 o
   2  14   8        9.76      -19.87     24.18 o
   3  14   8      224.23      202.46     57.47 o
   1   0   9      758.79      721.68     16.16 o
   2   0   9     5418.53     5371.01     56.43 o
   3   0   9     1473.99     1541.63     24.87 o
   4   0   9     3808.64     3961.05     43.88 o
   5   0   9      252.42      254.96      8.87 o
   6   0   9      147.10      174.40     12.58 o
   7   0   9       57.69       54.65     10.35 o
   8   0   9      125.34      165.48     16.07 o
   9   0   9        9.04        6.50      7.66 o
  10   0   9       28.77       19.62      9.65 o
  11   0   9       19.36       27.99      9.93 o
  12   0   9       15.72       26.30      9.92 o
  13   0   9        0.34       -6.66      9.59 o
 -13   1   9        0.17       -6.51      9.47 o
 -12   1   9        3.54        3.07      9.27 o
 -11   1   9      113.05      107.46     12.67 o
 -10   1   9      421.29      443.00     20.08 o
  -9   1   9      596.88      554.16     20.29 o
  -8   1   9      581.84      559.35     16.74 o
  -7   1   9      667.30      686.98     17.80 o
  -6   1   9      594.76      624.07     15.42 o
  -5   1   9      470.20      438.57     12.46 o
  -4   1   9     3927.85     4151.35     51.31 o
  -3   1   9     3214.51     3261.00     48.22 o
  -2   1   9     1419.25     1416.68     26.78 o
  -1   1   9      395.84      388.69     15.11 o
   0   1   9        8.16       10.30      7.15 o
   1   1   9      396.44      397.60      9.73 o
   2   1   9     1457.26     1469.24     19.04 o
   3   1   9     3165.34     3175.54     34.62 o
   4   1   9     3854.58     4209.66     45.82 o
   5   1   9      458.19      418.57     14.73 o
   6   1   9      577.50      599.93     22.99 o
   7   1   9      667.08      670.49     20.57 o
   8   1   9      577.82      527.30     18.97 o
   9   1   9      592.65      560.98     20.55 o
  10   1   9      423.33      450.23     20.62 o
  11   1   9      115.29       98.58     16.89 o
  12   1   9        3.31        7.38      9.40 o
  13   1   9        0.14        2.99     12.02 o
 -13   2   9        0.88      -10.26     14.18 o
 -12   2   9        2.02       -8.42      8.42 o
 -11   2   9       47.33       33.53     10.52 o
 -10   2   9      577.07      606.66     22.83 o
  -9   2   9      138.43      140.04     12.65 o
  -8   2   9       18.09       17.40      7.45 o
  -7   2   9       56.02       62.82      8.87 o
  -6   2   9       21.45       26.49      6.02 o
  -5   2   9      764.71      730.22     35.58 o
  -4   2   9     1239.84     1417.00     26.10 o
  -3   2   9      822.42      903.03     19.45 o
  -2   2   9      840.39      767.52     18.11 o
  -1   2   9       27.18       35.98      4.07 o
   0   2   9      779.66      798.63     24.30 o
   1   2   9       24.35       18.63      5.63 o
   2   2   9      809.51      724.69     12.20 o
   3   2   9      816.68      898.56     14.55 o
   4   2   9     1248.96     1426.39     17.70 o
   5   2   9      761.42      731.18     17.80 o
   6   2   9       20.62       29.08      6.41 o
   7   2   9       56.09       54.49      8.62 o
   8   2   9       18.18        1.23      5.78 o
   9   2   9      139.32      140.23     10.55 o
  10   2   9      585.96      608.20     25.86 o
  11   2   9       48.46       58.57     11.62 o
  12   2   9        1.95        3.29      9.09 o
  13   2   9        0.81        0.12     14.33 o
 -12   3   9       10.06       16.07     11.34 o
 -11   3   9       85.30      104.22     14.29 o
 -10   3   9     1710.84     1555.43     41.04 o
  -9   3   9      359.84      365.48     19.50 o
  -8   3   9      581.59      532.73     22.17 o
  -7   3   9       24.91       34.93      9.06 o
  -6   3   9      158.78      162.00     22.32 o
  -5   3   9      606.26      681.78     38.92 o
  -4   3   9      810.87      892.56     32.43 o
  -3   3   9     1552.54     1677.53     40.88 o
  -2   3   9      702.85      650.21     17.03 o
  -1   3   9       14.27       13.77      5.56 o
   0   3   9       43.92       45.27      9.69 o
   1   3   9       16.05        3.20      5.48 o
   2   3   9      693.60      604.41     13.60 o
   3   3   9     1525.18     1711.79     24.10 o
   4   3   9      804.77      905.01     13.85 o
   5   3   9      616.42      710.08     13.66 o
   6   3   9      159.69      146.34      7.36 o
   7   3   9       24.40       26.86      5.26 o
   8   3   9      584.59      556.98     15.46 o
   9   3   9      354.53      359.31     13.83 o
  10   3   9     1705.19     1545.46     28.46 o
  11   3   9       85.99      107.26     11.19 o
  12   3   9       10.18        7.01     12.09 o
 -12   4   9        6.40       19.22     17.95 o
 -11   4   9       13.64       13.01     12.70 o
 -10   4   9      195.16      212.14     23.88 o
  -9   4   9      238.92      240.30     23.26 o
  -8   4   9       64.05       54.26     15.20 o
  -7   4   9      365.48      316.46     29.87 o
  -6   4   9        1.86      -10.56     13.58 o
  -5   4   9       51.78       72.10     17.50 o
  -4   4   9     1352.59     1352.71     34.64 o
  -3   4   9     1623.54     1626.14     33.16 o
  -2   4   9      164.49      166.01      9.18 o
  -1   4   9     2495.67     2410.96     42.15 o
   0   4   9      630.54      815.02     21.02 o
   1   4   9     2564.75     2454.73     36.94 o
   2   4   9      180.08      172.84      9.77 o
   3   4   9     1648.71     1644.06     22.43 o
   4   4   9     1355.80     1407.78     20.14 o
   5   4   9       50.46       48.68      4.75 o
   6   4   9        1.78        9.79      3.93 o
   7   4   9      362.14      316.77     13.62 o
   8   4   9       65.82       60.55      8.45 o
   9   4   9      236.96      223.55     13.12 o
  10   4   9      192.54      189.57     12.99 o
  11   4   9       13.68        8.25      9.36 o
  12   4   9        6.59       -0.66      9.36 o
 -12   5   9       72.87       81.43     22.93 o
 -11   5   9       38.27       43.19     19.61 o
 -10   5   9       20.11       28.95     14.79 o
  -9   5   9      178.79      153.08     24.36 o
  -8   5   9       15.67        2.67     13.10 o
  -7   5   9      318.53      397.31     32.58 o
  -6   5   9       78.46      134.55     22.63 o
  -5   5   9       44.04       49.47     17.80 o
  -4   5   9     1498.97     1577.40     38.39 o
  -3   5   9     1073.39     1055.37     34.23 o
  -2   5   9      255.27      236.12     11.15 o
  -1   5   9       29.12       28.92      6.32 o
   0   5   9        3.62       -1.71      6.93 o
   1   5   9       30.21       23.82      7.09 o
   2   5   9      257.07      232.98     17.59 o
   3   5   9     1086.45     1035.78     22.47 o
   4   5   9     1513.27     1585.98     28.82 o
   5   5   9       45.74       42.70      6.83 o
   6   5   9       75.59      112.47      9.94 o
   7   5   9      318.82      380.03     14.27 o
   8   5   9       17.27        0.82      7.60 o
   9   5   9      181.92      180.09     13.06 o
  10   5   9       20.35        9.89      8.81 o
  11   5   9       38.07       28.84     10.85 o
  12   5   9       72.00       85.82     13.55 o
 -11   6   9       11.99       54.14     20.76 o
 -10   6   9      174.87      194.85     28.22 o
  -9   6   9        7.03      -16.59     18.55 o
  -8   6   9        8.39       18.53     14.23 o
  -7   6   9       13.72       29.85     13.98 o
  -6   6   9      190.41      156.26     19.06 o
  -5   6   9      189.62      189.17     52.49 o
  -4   6   9      410.36      451.82     16.46 o
  -3   6   9     1169.21     1135.79     26.18 o
  -2   6   9     1375.03     1423.99     36.83 o
  -1   6   9     2701.21     2634.15     46.85 o
   0   6   9     1931.54     2097.06     48.44 o
   1   6   9     2703.71     2627.54     42.08 o
   2   6   9     1397.98     1501.72     29.22 o
   3   6   9     1176.53     1140.88     25.84 o
   4   6   9      408.40      463.67     21.18 o
   5   6   9      185.20      164.93     16.56 o
   6   6   9      193.58      157.87     12.05 o
   7   6   9       15.00       12.10      8.02 o
   8   6   9        8.24        6.43      8.16 o
   9   6   9        6.50        9.31      8.75 o
  10   6   9      174.49      175.27     16.80 o
  11   6   9       11.96       28.62     11.08 o
 -11   7   9        3.81       -5.26     17.65 o
 -10   7   9      394.47      305.29     48.87 o
  -9   7   9      216.36      208.33     23.30 o
  -8   7   9       23.58       -5.55     14.67 o
  -7   7   9       47.10       64.90     21.57 o
  -6   7   9      347.91      345.99     25.73 o
  -5   7   9      383.83      385.82     23.21 o
  -4   7   9      251.90      246.19     16.29 o
  -3   7   9      647.09      621.57     22.94 o
  -2   7   9     1139.69     1232.31     30.03 o
  -1   7   9      262.12      311.80     16.77 o
   0   7   9      257.21      211.21     15.29 o
   1   7   9      260.18      271.40     16.81 o
   2   7   9     1141.81     1217.50     27.23 o
   3   7   9      642.03      624.88     22.19 o
   4   7   9      255.90      261.19     15.68 o
   5   7   9      377.28      421.70     18.93 o
   6   7   9      347.09      321.46     15.13 o
   7   7   9       45.24       26.93     10.75 o
   8   7   9       22.59       24.25      8.71 o
   9   7   9      217.58      204.38     25.12 o
  10   7   9      394.83      366.27     24.40 o
  11   7   9        3.86        0.98      9.79 o
 -10   8   9      106.50       88.09     38.01 o
  -9   8   9       21.34        9.96     30.47 o
  -8   8   9       41.73       36.30     39.07 o
  -7   8   9       30.32       22.47     15.57 o
  -6   8   9       89.06       91.91     21.57 o
  -5   8   9       46.73       60.45     14.23 o
  -4   8   9      238.08      224.48     15.29 o
  -3   8   9       45.96       55.24     12.01 o
  -2   8   9      413.45      374.07     24.34 o
  -1   8   9      918.13      997.91     33.31 o
   0   8   9     2989.56     2948.15     64.40 o
   1   8   9      910.30      927.33     25.37 o
   2   8   9      409.63      371.11     19.65 o
   3   8   9       46.33       34.42     10.03 o
   4   8   9      235.14      219.43     15.81 o
   5   8   9       44.49       58.33     10.88 o
   6   8   9       88.69       57.83     11.73 o
   7   8   9       29.57       31.19     11.92 o
   8   8   9       41.29       45.81     12.90 o
   9   8   9       21.92       44.82     13.02 o
  10   8   9      105.67       99.73     13.81 o
 -10   9   9       30.24       26.55     34.69 o
  -9   9   9      196.58      231.08     49.17 o
  -8   9   9      337.75      400.32     57.32 o
  -7   9   9        7.89      -12.67     27.45 o
  -6   9   9      259.58      231.88     32.34 o
  -5   9   9       78.75       92.13     24.68 o
  -4   9   9     1420.67     1308.71     36.32 o
  -3   9   9      124.80      118.92     15.17 o
  -2   9   9       54.54       47.52     11.63 o
  -1   9   9       25.94       30.06     10.32 o
   0   9   9      140.38      146.15     14.95 o
   1   9   9       25.97       29.60     12.47 o
   2   9   9       52.70       26.86     18.77 o
   3   9   9      128.14      145.17     17.85 o
   4   9   9     1417.89     1318.20     35.48 o
   5   9   9       75.37       78.35     12.61 o
   6   9   9      259.43      228.78     16.26 o
   7   9   9        8.09        7.71     12.14 o
   8   9   9      336.22      351.74     24.65 o
   9   9   9      197.13      212.07     20.99 o
  10   9   9       30.48       40.93     14.04 o
  -9  10   9       23.80       63.05     33.79 o
  -8  10   9       66.45       -1.81     28.96 o
  -7  10   9       93.79       98.35     41.03 o
  -6  10   9       60.50       76.79     25.86 o
  -5  10   9       33.60       26.70     22.60 o
  -4  10   9       23.98       -1.18     10.61 o
  -3  10   9       18.66       25.68     12.49 o
  -2  10   9        9.21       22.66     12.68 o
  -1  10   9       27.71       27.20     17.53 o
   0  10   9      418.40      406.75     25.48 o
   1  10   9       28.54       19.06     15.23 o
   2  10   9        8.55       14.73     17.95 o
   3  10   9       19.27        8.86     18.03 o
   4  10   9       22.80       25.15     18.40 o
   5  10   9       34.16       27.89     16.98 o
   6  10   9       60.24       50.17     16.90 o
   7  10   9       92.59      109.62     51.74 o
   8  10   9       66.47       52.42     17.70 o
   9  10   9       23.40       24.45     17.25 o
  -8  11   9       37.47       41.33     38.31 o
  -7  11   9       58.04       32.63     28.06 o
  -6  11   9      339.22      334.62     40.09 o
  -5  11   9       45.48       31.04     24.27 o
  -4  11   9        3.35       10.08     21.59 o
  -3  11   9       75.21       63.89     15.42 o
  -2  11   9       34.66       23.16     14.60 o
  -1  11   9      123.58      124.72     18.74 o
   0  11   9        4.65        1.78     15.25 o
   1  11   9      125.37      165.64     23.67 o
   2  11   9       35.56       24.91     20.21 o
   3  11   9       78.26       53.09     21.19 o
   4  11   9        2.85       21.84     19.08 o
   5  11   9       47.42       62.98     19.49 o
   6  11   9      337.10      326.56     27.67 o
   7  11   9       57.67       86.43     26.57 o
   8  11   9       37.50       77.18     26.39 o
  -7  12   9        2.29        0.70     29.11 o
  -6  12   9       21.24        0.08     23.65 o
  -5  12   9       87.40      113.60     64.56 o
  -4  12   9       33.42      -20.30     53.09 o
  -3  12   9       20.66       55.04     29.87 o
  -2  12   9       67.59       53.77     16.62 o
  -1  12   9       94.29      122.00     37.43 o
   0  12   9       93.29       81.68     19.22 o
   1  12   9       94.82       93.78     22.92 o
   2  12   9       65.95       39.03     33.18 o
   3  12   9       20.61       25.06     42.84 o
   4  12   9       34.83       34.32     22.15 o
   5  12   9       87.73       89.23     22.70 o
   6  12   9       21.61       -2.26     18.49 o
   7  12   9        2.30       50.23     27.40 o
  -5  13   9       12.81       18.93     26.72 o
  -4  13   9       10.93       32.52     27.00 o
  -3  13   9       13.21       33.44     26.84 o
  -2  13   9       31.82       39.18     23.19 o
  -1  13   9       11.86       30.94     18.95 o
   0  13   9        5.20      -15.89     15.89 o
   1  13   9       11.86      -17.77     17.77 o
   2  13   9       31.59       66.78     26.36 o
   3  13   9       12.65       17.07     22.71 o
   4  13   9       10.78       -3.10     23.02 o
   5  13   9       13.10       27.21     21.97 o
  -2  14   9        5.11       30.42     32.58 o
  -1  14   9       75.25       81.72     23.16 o
   0  14   9       23.14       10.94     19.55 o
   1  14   9       75.41       49.30     30.30 o
   2  14   9        4.85      -22.15     22.15 o
   0   0  10      231.14      236.34     22.64 o
   1   0  10    11694.04    11892.26    132.02 o
   2   0  10      125.37      133.42     11.26 o
   3   0  10      406.53      407.07     10.73 o
   4   0  10      430.91      416.63     10.31 o
   5   0  10      115.88      127.62      7.14 o
   6   0  10      260.04      231.57     12.64 o
   7   0  10      175.83      187.19     14.28 o
   8   0  10        1.04       13.48      9.52 o
   9   0  10        0.79       -3.71      7.47 o
  10   0  10      430.01      401.51     19.43 o
  11   0  10      185.81      228.30     17.98 o
  12   0  10        2.54        3.74      8.95 o
  13   0  10       10.22       12.07     17.20 o
 -12   1  10       67.47       64.88     12.32 o
 -11   1  10       40.93       33.78     11.67 o
 -10   1  10       60.61       65.34     11.63 o
  -9   1  10      185.88      177.24     13.56 o
  -8   1  10       76.22      101.25     10.72 o
  -7   1  10      257.59      258.08     15.11 o
  -6   1  10       98.91       93.56      7.58 o
  -5   1  10      218.93      264.37     10.38 o
  -4   1  10     1857.84     2028.72     27.26 o
  -3   1  10     1243.00     1134.26     20.60 o
  -2   1  10      172.26      184.84     10.48 o
  -1   1  10     8509.59     8160.33    104.16 o
   0   1  10       21.36       21.49      5.48 o
   1   1  10     8545.70     8089.33     83.76 o
   2   1  10      168.35      167.81      6.33 o
   3   1  10     1231.05     1130.15     17.21 o
   4   1  10     1848.05     1962.58     29.61 o
   5   1  10      223.92      258.79     12.18 o
   6   1  10      103.05      103.44      8.29 o
   7   1  10      262.49      278.27     12.41 o
   8   1  10       71.19       93.65     11.44 o
   9   1  10      183.72      191.80     14.24 o
  10   1  10       61.62       41.05     10.77 o
  11   1  10       40.85       26.04     10.84 o
  12   1  10       67.66       78.71     12.72 o
  13   1  10        9.47        7.54     17.20 o
 -12   2  10       19.07       12.83     10.69 o
 -11   2  10       84.17      107.09     15.94 o
 -10   2  10      922.32      959.82     28.93 o
  -9   2  10       18.67       21.96      8.82 o
  -8   2  10      103.97      123.76     11.50 o
  -7   2  10      414.90      387.02     14.04 o
  -6   2  10       71.39       57.71      8.53 o
  -5   2  10       88.88       95.21      9.78 o
  -4   2  10      241.92      290.75     12.18 o
  -3   2  10      669.39      610.01     17.15 o
  -2   2  10      551.17      549.57     16.07 o
  -1   2  10      824.21      802.57     14.10 o
   0   2  10      107.77      141.33      9.92 o
   1   2  10      867.07      837.62     20.08 o
   2   2  10      537.62      550.20     11.60 o
   3   2  10      689.11      623.12     13.24 o
   4   2  10      236.84      292.48     14.73 o
   5   2  10       85.71       77.37      7.42 o
   6   2  10       75.26       71.37      8.90 o
   7   2  10      405.17      357.32     16.21 o
   8   2  10      101.25      109.90     13.32 o
   9   2  10       18.33       22.97      8.79 o
  10   2  10      921.00      959.58     29.65 o
  11   2  10       84.16       77.14     12.80 o
  12   2  10       18.68       27.90     10.79 o
 -12   3  10        6.06       -6.03     11.45 o
 -11   3  10       76.49       80.03     13.89 o
 -10   3  10      180.90      145.30     16.12 o
  -9   3  10      204.20      233.86     16.89 o
  -8   3  10      107.42      109.16     13.03 o
  -7   3  10       53.67       68.33     10.99 o
  -6   3  10      269.73      274.52     28.06 o
  -5   3  10      506.26      477.85     34.99 o
  -4   3  10     1237.04     1375.56     36.79 o
  -3   3  10      460.37      505.20     21.85 o
  -2   3  10     1274.81     1271.08     26.01 o
  -1   3  10      782.97      838.91     21.33 o
   0   3  10      113.31      164.56     11.84 o
   1   3  10      813.02      858.60     19.18 o
   2   3  10     1276.72     1281.38     22.15 o
   3   3  10      479.90      540.49     11.69 o
   4   3  10     1228.35     1403.33     19.88 o
   5   3  10      513.45      573.11     13.75 o
   6   3  10      272.85      248.93      9.89 o
   7   3  10       51.33       75.76      9.63 o
   8   3  10      106.24      124.22      9.06 o
   9   3  10      206.56      223.34     11.57 o
  10   3  10      181.29      157.27     12.59 o
  11   3  10       78.39       82.87     10.97 o
  12   3  10        6.28       22.85      9.33 o
 -12   4  10       15.28       33.99     19.26 o
 -11   4  10       82.81       69.50     19.56 o
 -10   4  10      115.89      103.20     20.66 o
  -9   4  10      175.27      198.18     22.75 o
  -8   4  10       55.46       59.82     16.11 o
  -7   4  10      369.32      421.44     35.30 o
  -6   4  10      236.79      217.51     26.55 o
  -5   4  10      395.50      460.66     33.79 o
  -4   4  10      302.27      339.41     17.82 o
  -3   4  10      808.15      760.95     22.02 o
  -2   4  10       31.69       22.77      6.27 o
  -1   4  10     1169.73     1258.24     24.52 o
   0   4  10     1347.04     1156.33     26.44 o
   1   4  10     1146.54     1183.80     24.36 o
   2   4  10       29.93       20.09      6.58 o
   3   4  10      790.69      775.48     15.80 o
   4   4  10      298.44      329.73     14.39 o
   5   4  10      389.10      429.16     10.02 o
   6   4  10      234.43      242.00     11.78 o
   7   4  10      369.64      449.59     12.64 o
   8   4  10       55.52       74.67      9.34 o
   9   4  10      177.75      160.10     16.87 o
  10   4  10      113.13       94.00     11.51 o
  11   4  10       83.28       53.22     11.55 o
  12   4  10       14.56       22.69     11.01 o
 -12   5  10       24.48       33.24     20.15 o
 -11   5  10       14.69       35.21     37.71 o
 -10   5  10      235.48      255.51     26.88 o
  -9   5  10      576.26      574.54     28.81 o
  -8   5  10       40.85       88.69     22.32 o
  -7   5  10      107.23      100.16     21.72 o
  -6   5  10      314.17      301.37     29.87 o
  -5   5  10      828.77      795.30     24.58 o
  -4   5  10      283.52      335.12     20.51 o
  -3   5  10     2469.77     2460.23     42.16 o
  -2   5  10      831.06      816.82     31.01 o
  -1   5  10      995.37      953.01     20.14 o
   0   5  10     1073.52     1157.52     27.10 o
   1   5  10     1010.94     1006.39     22.77 o
   2   5  10      833.40      839.27     20.64 o
   3   5  10     2499.07     2472.76     43.38 o
   4   5  10      284.12      308.60     13.97 o
   5   5  10      825.22      799.62     17.95 o
   6   5  10      312.22      300.20     12.79 o
   7   5  10      107.25      105.53      9.39 o
   8   5  10       39.43       43.23      9.15 o
   9   5  10      581.79      574.49     20.63 o
  10   5  10      235.15      251.69     15.38 o
  11   5  10       13.76       16.86     10.09 o
  12   5  10       24.14       13.31     11.54 o
 -11   6  10       35.39       56.46     21.40 o
 -10   6  10      180.37      154.48     19.84 o
  -9   6  10      128.88      123.29     45.70 o
  -8   6  10      349.19      366.05     27.99 o
  -7   6  10       46.37       55.76     15.99 o
  -6   6  10       31.30       31.51     14.41 o
  -5   6  10      216.48      232.77     15.19 o
  -4   6  10       77.21       72.56      9.50 o
  -3   6  10      464.66      446.22     18.26 o
  -2   6  10      279.11      264.79     13.18 o
  -1   6  10      157.51      170.10     11.25 o
   0   6  10        9.95       21.04      7.67 o
   1   6  10      158.85      168.18     11.62 o
   2   6  10      279.27      273.07     15.46 o
   3   6  10      462.62      457.74     16.98 o
   4   6  10       83.19       87.66      9.72 o
   5   6  10      214.65      226.38     14.66 o
   6   6  10       30.18       38.43      7.33 o
   7   6  10       47.11       34.67     11.52 o
   8   6  10      350.30      340.20     16.90 o
   9   6  10      130.68      141.33     13.17 o
  10   6  10      184.16      196.65     15.12 o
  11   6  10       34.53       35.75     11.71 o
 -11   7  10       55.64       52.92     22.11 o
 -10   7  10      493.80      451.91     59.13 o
  -9   7  10      174.70      138.16     26.25 o
  -8   7  10      126.37       98.35     34.09 o
  -7   7  10       56.33       57.18     16.26 o
  -6   7  10      106.60       95.78     18.40 o
  -5   7  10      113.29      172.24     21.01 o
  -4   7  10      196.35      187.70     12.65 o
  -3   7  10     1446.37     1492.19     35.57 o
  -2   7  10       46.68       54.03     10.30 o
  -1   7  10      423.20      471.97     24.17 o
   0   7  10      252.70      199.97     14.72 o
   1   7  10      423.76      458.09     17.80 o
   2   7  10       46.28       34.34     10.83 o
   3   7  10     1431.66     1506.10     31.15 o
   4   7  10      194.05      182.49     12.59 o
   5   7  10      107.31      119.34     10.74 o
   6   7  10      105.79      113.82     10.32 o
   7   7  10       56.03       25.81      9.96 o
   8   7  10      127.73      125.07     12.00 o
   9   7  10      174.49      150.07     14.35 o
  10   7  10      494.82      549.04     23.09 o
  11   7  10       55.70       44.97     13.59 o
 -10   8  10      149.84      180.70     46.16 o
  -9   8  10      297.06      293.53     50.68 o
  -8   8  10       67.30       60.86     22.63 o
  -7   8  10        0.69        8.62     14.48 o
  -6   8  10       77.66      105.73     18.89 o
  -5   8  10      155.77      188.55     19.39 o
  -4   8  10      178.20      155.66     13.82 o
  -3   8  10       68.00       73.07     12.69 o
  -2   8  10       37.02       23.06      9.76 o
  -1   8  10      509.20      530.28     22.27 o
   0   8  10       49.13       37.26     11.18 o
   1   8  10      498.33      541.70     30.38 o
   2   8  10       38.56       36.45      9.60 o
   3   8  10       69.66       65.31     10.62 o
   4   8  10      180.25      167.95     13.24 o
   5   8  10      158.86      169.30     12.79 o
   6   8  10       75.78       82.90     10.55 o
   7   8  10        0.68       -8.98      8.98 o
   8   8  10       68.81       74.32     12.80 o
   9   8  10      296.87      319.29     17.53 o
  10   8  10      149.90      156.70     15.78 o
 -10   9  10       21.69       33.18     33.79 o
  -9   9  10      215.67      203.63     50.08 o
  -8   9  10       52.68       13.88     31.37 o
  -7   9  10       63.87        6.94     30.47 o
  -6   9  10      113.10       59.13     47.66 o
  -5   9  10       52.71       59.32     26.55 o
  -4   9  10        6.91       22.57     21.39 o
  -3   9  10       50.09       74.27     13.83 o
  -2   9  10       50.06       64.72     13.15 o
  -1   9  10      199.26      215.90     16.40 o
   0   9  10        8.55       -2.60      9.41 o
   1   9  10      194.21      196.84     17.15 o
   2   9  10       51.30       38.36     11.63 o
   3   9  10       48.80       70.99     13.85 o
   4   9  10        7.11      -14.37     14.37 o
   5   9  10       53.79       54.56     12.00 o
   6   9  10      110.86      105.11     13.45 o
   7   9  10       64.36       57.94     12.62 o
   8   9  10       52.34       69.52     20.02 o
   9   9  10      212.82      199.19     17.86 o
  10   9  10       21.51       31.88     16.35 o
  -9  10  10       54.78       73.01     38.92 o
  -8  10  10       66.57       21.12     33.79 o
  -7  10  10       44.96       83.87     36.80 o
  -6  10  10       84.65      115.28     28.55 o
  -5  10  10       49.79       53.51     24.22 o
  -4  10  10       13.44        9.40     11.75 o
  -3  10  10      212.94      202.48     21.96 o
  -2  10  10      194.67      220.44     21.64 o
  -1  10  10      143.53      152.94     18.98 o
   0  10  10      133.76      141.15     19.08 o
   1  10  10      145.42      132.57     19.59 o
   2  10  10      196.54      207.01     20.57 o
   3  10  10      212.43      181.72     26.85 o
   4  10  10       12.87        1.19     16.82 o
   5  10  10       50.62       70.49     18.32 o
   6  10  10       86.03       88.62     15.47 o
   7  10  10       43.95       20.33     16.51 o
   8  10  10       65.40       76.24     16.17 o
   9  10  10       53.80       83.78     17.67 o
  -8  11  10       23.34      -20.21     33.79 o
  -7  11  10      180.24      139.68     45.25 o
  -6  11  10       13.07      -18.45     27.15 o
  -5  11  10       13.46       46.16     24.53 o
  -4  11  10       58.34       54.87     25.93 o
  -3  11  10       39.33       46.75     20.33 o
  -2  11  10       79.41       78.04     16.88 o
  -1  11  10       79.55      100.06     18.23 o
   0  11  10       47.68       38.85     16.83 o
   1  11  10       81.70      109.97     19.65 o
   2  11  10       78.31       55.16     16.44 o
   3  11  10       40.21       27.33     18.86 o
   4  11  10       58.19       31.68     21.76 o
   5  11  10       13.71      -16.27     16.27 o
   6  11  10       12.46       12.77     17.88 o
   7  11  10      178.25      157.98     30.47 o
   8  11  10       22.67       57.26     24.09 o
  -6  12  10      125.82      101.72     33.49 o
  -5  12  10        3.37        8.01     25.13 o
  -4  12  10       60.63       35.87     84.92 o
  -3  12  10       64.96       44.48     50.38 o
  -2  12  10        4.06       11.61     15.39 o
  -1  12  10       28.90       64.03     18.59 o
   0  12  10       22.92       19.94     17.40 o
   1  12  10       29.95       45.49     18.97 o
   2  12  10        4.15       -7.57     17.14 o
   3  12  10       65.81       28.14     22.93 o
   4  12  10       60.22       48.16     22.90 o
   5  12  10        3.48      -21.32     21.32 o
   6  12  10      124.65      115.17     22.47 o
  -5  13  10      115.67      143.97     35.73 o
  -4  13  10        5.11       38.75     39.82 o
  -3  13  10       11.77        0.87     26.48 o
  -2  13  10       77.53       79.07     28.83 o
  -1  13  10       49.41       25.82     18.29 o
   0  13  10        0.47      -14.72     15.89 o
   1  13  10       49.70       52.21     20.85 o
   2  13  10       78.53       73.61     21.29 o
   3  13  10       11.68       67.40     32.43 o
   4  13  10        5.19       12.27     22.58 o
   5  13  10      115.84      184.50     27.73 o
  -2  14  10       18.83       19.61     38.31 o
  -1  14  10       33.19       54.51     21.03 o
   0  14  10        6.88       -1.39     19.71 o
   1  14  10       32.74       64.44     35.37 o
   2  14  10       19.15      -18.84     27.16 o
   1   0  11       26.16       33.49      6.76 o
   2   0  11     1032.74      955.99     18.30 o
   3   0  11      726.63      651.06     13.72 o
   4   0  11      199.65      183.80      8.07 o
   5   0  11       44.03       32.80      5.44 o
   6   0  11      594.97      604.41     19.12 o
   7   0  11       21.14       15.49      7.33 o
   8   0  11        0.28       -6.95      6.95 o
   9   0  11       76.69       52.96     10.36 o
  10   0  11      651.60      620.90     23.98 o
  11   0  11      117.42      104.50     13.58 o
  12   0  11       13.33       23.72     11.18 o
 -12   1  11       16.86       18.63     11.93 o
 -11   1  11        4.31       -1.19      9.46 o
 -10   1  11      178.27      217.90     16.07 o
  -9   1  11       22.13       14.73      9.06 o
  -8   1  11       25.14       44.09      9.13 o
  -7   1  11       37.46       39.51      8.19 o
  -6   1  11      145.95      145.80      9.48 o
  -5   1  11       86.74      105.93      7.85 o
  -4   1  11     1007.70     1095.02     18.49 o
  -3   1  11      509.32      512.61     16.38 o
  -2   1  11     1844.43     2189.63     36.02 o
  -1   1  11     1647.55     1826.06     34.66 o
   0   1  11    11027.25    10440.41    304.85 o
   1   1  11     1648.95     1781.17     36.24 o
   2   1  11     1833.27     2226.61     26.57 o
   3   1  11      515.91      513.18     11.88 o
   4   1  11      999.62     1089.42     32.61 o
   5   1  11       86.32      105.48      9.10 o
   6   1  11      147.47      160.78     15.68 o
   7   1  11       37.22       12.85      7.16 o
   8   1  11       26.14       73.60     16.44 o
   9   1  11       22.01       21.29      9.05 o
  10   1  11      173.15      209.95     20.94 o
  11   1  11        4.41       -0.20      8.90 o
  12   1  11       17.79        7.64     10.11 o
 -12   2  11        0.89       -3.94      9.96 o
 -11   2  11       13.54        1.10      9.34 o
 -10   2  11      203.53      191.26     15.70 o
  -9   2  11      336.39      316.21     19.03 o
  -8   2  11       79.22       75.30     10.61 o
  -7   2  11       77.74       75.17      9.02 o
  -6   2  11      697.11      718.87     31.57 o
  -5   2  11      414.01      428.84     18.24 o
  -4   2  11      755.12      837.69     23.20 o
  -3   2  11     1247.08     1200.52     25.17 o
  -2   2  11      121.51      134.39     16.25 o
  -1   2  11     1105.90     1107.93     21.82 o
   0   2  11       14.35       15.11      5.87 o
   1   2  11     1118.26     1073.57     18.42 o
   2   2  11      122.55      129.21      7.50 o
   3   2  11     1295.54     1268.74     19.09 o
   4   2  11      753.28      843.87     14.15 o
   5   2  11      425.97      465.36     18.17 o
   6   2  11      683.97      674.45     27.52 o
   7   2  11       78.45       84.45     10.32 o
   8   2  11       79.63       71.34     10.60 o
   9   2  11      331.40      298.94     17.47 o
  10   2  11      205.32      224.79     34.67 o
  11   2  11       12.75       -6.28      9.57 o
  12   2  11        0.84       -0.87     11.93 o
 -12   3  11       30.88       12.60     19.82 o
 -11   3  11       20.56       22.03     12.00 o
 -10   3  11        0.06      -10.01     10.01 o
  -9   3  11       16.09        7.14     13.75 o
  -8   3  11       23.94       20.46      9.72 o
  -7   3  11       13.96       11.34     11.12 o
  -6   3  11       74.76       90.50     20.21 o
  -5   3  11       28.96        5.43     14.48 o
  -4   3  11      515.38      491.19     22.47 o
  -3   3  11      960.48      851.90     24.20 o
  -2   3  11     5730.51     6277.67     84.26 o
  -1   3  11     6571.80     6466.12     87.22 o
   0   3  11      625.78      777.70     48.29 o
   1   3  11     6541.51     6357.87     79.17 o
   2   3  11     5716.67     6146.27     70.49 o
   3   3  11      955.63      897.02     23.72 o
   4   3  11      523.33      519.66     13.13 o
   5   3  11       29.31       26.97      5.11 o
   6   3  11       74.71       81.55      9.84 o
   7   3  11       14.53        3.63      6.51 o
   8   3  11       23.97       10.38      7.04 o
   9   3  11       15.86        4.60      7.85 o
  10   3  11        0.06       -0.67      7.67 o
  11   3  11       20.64       25.15      8.99 o
  12   3  11       30.48       33.92     14.67 o
 -12   4  11       11.33       35.60     27.45 o
 -11   4  11       31.51       26.27     20.06 o
 -10   4  11       54.20       61.00     25.79 o
  -9   4  11      119.50      138.79     20.66 o
  -8   4  11      230.68      215.60     29.41 o
  -7   4  11       13.27       38.92     17.20 o
  -6   4  11      529.51      536.08     38.92 o
  -5   4  11      131.61      123.44     12.39 o
  -4   4  11     1419.42     1434.21     39.48 o
  -3   4  11      459.17      436.50     18.63 o
  -2   4  11     1009.99     1196.01     26.38 o
  -1   4  11      214.93      218.45     11.41 o
   0   4  11      323.82      355.18     19.92 o
   1   4  11      220.67      223.46     11.54 o
   2   4  11     1006.03     1168.99     23.78 o
   3   4  11      473.90      485.47     13.47 o
   4   4  11     1409.54     1486.69     25.67 o
   5   4  11      134.91      116.24      6.46 o
   6   4  11      522.90      552.10     13.20 o
   7   4  11       12.95        7.22      5.34 o
   8   4  11      224.75      204.13     12.69 o
   9   4  11      121.69      125.99     11.26 o
  10   4  11       54.76       52.88     11.62 o
  11   4  11       31.26       19.27     10.26 o
  12   4  11       11.31       20.55     10.98 o
 -12   5  11       36.24       98.35     36.80 o
 -11   5  11       39.01       26.77     17.72 o
 -10   5  11       53.96       37.98     14.10 o
  -9   5  11        1.02      -13.27     13.27 o
  -8   5  11        4.18       14.48     17.80 o
  -7   5  11      343.85      289.91     31.68 o
  -6   5  11       22.53       46.76     19.31 o
  -5   5  11       38.09       54.26     10.14 o
  -4   5  11      173.32      187.17     21.42 o
  -3   5  11       57.83       49.14     10.89 o
  -2   5  11       40.79       42.63      7.59 o
  -1   5  11     2060.29     2052.98     34.97 o
   0   5  11     1576.84     1744.73     29.05 o
   1   5  11     2081.27     2037.18     35.18 o
   2   5  11       40.34       28.34      7.47 o
   3   5  11       58.42       67.38     10.44 o
   4   5  11      174.02      194.82     14.39 o
   5   5  11       37.56       34.18      5.20 o
   6   5  11       22.70       17.02      5.46 o
   7   5  11      338.30      319.33     13.68 o
   8   5  11        3.95       -7.29      7.29 o
   9   5  11        0.96        7.62      8.40 o
  10   5  11       54.70       59.36     10.58 o
  11   5  11       38.97       25.45     11.35 o
  12   5  11       36.08       72.98     15.96 o
 -11   6  11       21.18       31.00     19.72 o
 -10   6  11      569.74      517.08     29.75 o
  -9   6  11       23.79       12.44     16.45 o
  -8   6  11      804.44      837.98     40.08 o
  -7   6  11      381.95      476.84     31.07 o
  -6   6  11      310.89      388.29     67.42 o
  -5   6  11      137.60      141.42     11.32 o
  -4   6  11      481.07      547.44     21.05 o
  -3   6  11      133.93      132.89     10.34 o
  -2   6  11      219.80      254.52     13.40 o
  -1   6  11        6.31       -2.90      7.12 o
   0   6  11       49.59       45.91      9.30 o
   1   6  11        6.42        8.03      8.47 o
   2   6  11      221.68      249.70     14.04 o
   3   6  11      133.28      134.84     12.40 o
   4   6  11      472.67      523.74     17.75 o
   5   6  11      137.21      144.73     10.25 o
   6   6  11      308.35      374.22     19.36 o
   7   6  11      378.73      392.66     15.92 o
   8   6  11      800.14      830.47     23.77 o
   9   6  11       23.86       23.26     10.06 o
  10   6  11      567.28      552.84     22.46 o
  11   6  11       21.20       31.13     12.21 o
 -11   7  11       21.01        2.46     18.41 o
 -10   7  11      158.75      211.47     47.36 o
  -9   7  11      131.45      125.77     49.02 o
  -8   7  11       46.19       26.08     21.12 o
  -7   7  11      145.34      138.42     23.38 o
  -6   7  11        1.07       -5.74     17.50 o
  -5   7  11      190.47      202.50     20.35 o
  -4   7  11      275.69      287.69     15.57 o
  -3   7  11       89.63       90.19     11.63 o
  -2   7  11      299.62      300.74     15.38 o
  -1   7  11        6.88       19.75      9.52 o
   0   7  11     1511.21     1463.65     31.04 o
   1   7  11        4.34       -6.56      7.37 o
   2   7  11      302.21      310.30     15.61 o
   3   7  11       90.75       92.03     11.94 o
   4   7  11      278.68      295.22     14.83 o
   5   7  11      186.96      206.01     15.45 o
   6   7  11        0.97        3.71      7.59 o
   7   7  11      144.95      133.24     13.24 o
   8   7  11       46.07       38.06      9.76 o
   9   7  11      129.94      117.34     14.03 o
  10   7  11      158.95      193.64     16.11 o
  11   7  11       21.02       29.41     12.92 o
 -10   8  11       25.23       13.58     33.18 o
  -9   8  11        6.57      -27.15     27.15 o
  -8   8  11       17.21       62.41     19.27 o
  -7   8  11      205.82      147.30     22.71 o
  -6   8  11       55.69       40.85     19.01 o
  -5   8  11       32.33       40.94      8.71 o
  -4   8  11      190.42      169.72     16.85 o
  -3   8  11       36.53       54.26     25.80 o
  -2   8  11       33.96       39.06     10.06 o
  -1   8  11       25.16       32.92     10.19 o
   0   8  11        3.09       -6.80      9.00 o
   1   8  11       25.78       21.43      8.90 o
   2   8  11       32.72       44.90     10.46 o
   3   8  11       37.55       33.14     12.04 o
   4   8  11      192.47      184.37     17.35 o
   5   8  11       30.88       50.61     11.73 o
   6   8  11       53.16       39.28      9.52 o
   7   8  11      208.79      178.07     15.58 o
   8   8  11       17.31       13.33     13.74 o
   9   8  11        6.51        3.84     12.77 o
  10   8  11       25.26       19.42     11.37 o
  -9   9  11       45.99       42.54     35.30 o
  -8   9  11       24.13       83.87     36.20 o
  -7   9  11       12.09       11.92     17.58 o
  -6   9  11       63.50       39.82     30.17 o
  -5   9  11       20.47       25.79     21.73 o
  -4   9  11       90.83      115.17     23.20 o
  -3   9  11       51.31       64.45     13.55 o
  -2   9  11       87.90       89.19     13.13 o
  -1   9  11       89.93      111.39     13.78 o
   0   9  11      491.59      421.35     21.65 o
   1   9  11       89.65       98.40     14.49 o
   2   9  11       87.38       83.01     14.45 o
   3   9  11       51.55       56.84     11.53 o
   4   9  11       91.11       84.48     12.30 o
   5   9  11       19.51        5.12     10.23 o
   6   9  11       64.65       77.22     11.78 o
   7   9  11       11.71       16.79     11.49 o
   8   9  11       24.24       50.05     14.12 o
   9   9  11       46.49       63.55     13.74 o
  -9  10  11       59.11       43.14     36.80 o
  -8  10  11       62.50       91.41     42.54 o
  -7  10  11      303.46      280.26     52.49 o
  -6  10  11      190.07      190.23     33.96 o
  -5  10  11       38.42        6.81     19.63 o
  -4  10  11       33.60       26.57     22.04 o
  -3  10  11      269.17      250.10     20.75 o
  -2  10  11       53.04       36.94     14.07 o
  -1  10  11      205.39      259.15     33.99 o
   0  10  11        4.61       -1.38     13.07 o
   1  10  11      206.41      255.98     22.83 o
   2  10  11       53.28       78.17     17.44 o
   3  10  11      263.66      257.16     22.88 o
   4  10  11       33.77       32.20     14.99 o
   5  10  11       40.68       34.13     18.65 o
   6  10  11      191.84      178.89     16.75 o
   7  10  11      304.59      273.89     22.44 o
   8  10  11       62.50       84.72     17.24 o
   9  10  11       58.67       61.96     25.81 o
  -7  11  11       30.65       66.97     38.61 o
  -6  11  11       12.00       31.14     24.18 o
  -5  11  11        8.08       -3.25     23.45 o
  -4  11  11        5.77       31.71     24.35 o
  -3  11  11       43.07       43.09     15.41 o
  -2  11  11       15.56       23.53     13.91 o
  -1  11  11       25.18       26.38     15.53 o
   0  11  11       28.37       39.33     16.46 o
   1  11  11       25.22        2.24     15.94 o
   2  11  11       15.92       25.98     16.36 o
   3  11  11       42.67       58.85     17.84 o
   4  11  11        5.11        5.13     14.40 o
   5  11  11        7.92        1.27     13.79 o
   6  11  11       11.61       -2.70     14.41 o
   7  11  11       30.51       28.95     18.03 o
  -6  12  11       80.24       72.40     29.20 o
  -5  12  11        1.59       -3.90     24.17 o
  -4  12  11       42.95       63.99     27.14 o
  -3  12  11      140.00       97.81     27.92 o
  -2  12  11        7.27        2.03     15.29 o
  -1  12  11       54.87       72.78     22.81 o
   0  12  11       15.02       17.55     26.18 o
   1  12  11       54.12       75.67     20.03 o
   2  12  11        7.39       33.66     18.62 o
   3  12  11      142.34      180.94     38.59 o
   4  12  11       42.65       28.50     17.67 o
   5  12  11        1.43       24.21     15.71 o
   6  12  11       80.07       68.23     21.54 o
  -4  13  11       23.79        0.02     23.70 o
  -3  13  11       98.55       97.31     32.44 o
  -2  13  11       66.58       82.39     62.30 o
  -1  13  11       58.46       28.09     18.42 o
   0  13  11      211.80      280.47     47.48 o
   1  13  11       58.84       70.69     21.69 o
   2  13  11       65.65       49.26     20.10 o
   3  13  11       98.95      161.54     23.62 o
   4  13  11       22.96       29.16     18.70 o
   0  14  11        7.99      -10.66     22.37 o
   0   0  12     8513.07     8616.55    122.93 o
   1   0  12     2566.41     2613.35     39.60 o
   2   0  12     3463.20     3034.71     38.09 o
   3   0  12        2.81        1.06      4.13 o
   4   0  12      159.86      233.45     10.37 o
   5   0  12     1119.12     1136.83     21.58 o
   6   0  12       28.34       55.00      6.77 o
   7   0  12        1.44        0.74      7.32 o
   8   0  12      363.94      352.89     17.55 o
   9   0  12       12.50       -2.80      8.47 o
  10   0  12       53.94       32.97     10.65 o
  11   0  12        0.02       -3.32     10.84 o
  12   0  12        8.14       -0.77     12.63 o
 -12   1  12        0.79       -9.83      9.83 o
 -11   1  12        9.36       10.82      9.75 o
 -10   1  12       47.90       24.51     11.76 o
  -9   1  12       57.34       49.77     10.76 o
  -8   1  12      466.58      464.69     19.79 o
  -7   1  12       52.82       67.45      7.62 o
  -6   1  12      176.14      193.69     10.05 o
  -5   1  12       78.92       75.26      7.67 o
  -4   1  12      455.13      497.93     14.44 o
  -3   1  12       56.81       55.71      8.19 o
  -2   1  12     2980.84     3153.28     48.47 o
  -1   1  12     9191.82    10363.24    130.87 o
   0   1  12     4222.11     4104.42     55.11 o
   1   1  12     9056.21    10138.80    117.88 o
   2   1  12     2989.13     3180.82     35.43 o
   3   1  12       49.86       61.33      5.35 o
   4   1  12      459.12      496.60     26.13 o
   5   1  12       76.97       99.19      7.43 o
   6   1  12      169.44      152.06     12.02 o
   7   1  12       54.55       64.76      9.77 o
   8   1  12      470.63      512.39     20.47 o
   9   1  12       56.20       42.38     17.98 o
  10   1  12       47.24       41.07     10.78 o
  11   1  12        9.00        8.28     10.07 o
  12   1  12        0.67       14.32     10.62 o
 -12   2  12        4.73       -0.71     11.93 o
 -11   2  12       16.37       10.55     13.44 o
 -10   2  12      257.75      251.50     19.57 o
  -9   2  12        1.59       12.18     10.23 o
  -8   2  12      275.00      243.82     17.18 o
  -7   2  12      453.45      443.85     20.07 o
  -6   2  12        0.23        5.50      6.59 o
  -5   2  12      333.34      358.80     25.29 o
  -4   2  12     1402.67     1464.24     64.86 o
  -3   2  12      980.93     1035.26     27.53 o
  -2   2  12     1560.38     1498.63     47.02 o
  -1   2  12      834.84      818.46     19.34 o
   0   2  12     2417.10     2354.72     45.30 o
   1   2  12      813.77      792.06     15.81 o
   2   2  12     1535.20     1472.61     23.75 o
   3   2  12      996.93     1022.22     21.68 o
   4   2  12     1409.22     1443.24     22.67 o
   5   2  12      325.50      342.22     10.50 o
   6   2  12        0.28        1.33      5.83 o
   7   2  12      457.59      450.53     31.53 o
   8   2  12      276.33      235.18     15.46 o
   9   2  12        1.56        4.02      8.89 o
  10   2  12      255.18      234.40     17.36 o
  11   2  12       16.00       11.08     10.47 o
  12   2  12        4.58        9.62     10.84 o
 -12   3  12       17.05       42.19     23.53 o
 -11   3  12       19.40       21.90     12.07 o
 -10   3  12       23.68       19.33     11.68 o
  -9   3  12       63.79       48.27     12.74 o
  -8   3  12      418.32      497.74     30.50 o
  -7   3  12      193.83      195.54     44.35 o
  -6   3  12       60.87       47.66     19.01 o
  -5   3  12       62.84       69.75     11.96 o
  -4   3  12       21.50       33.82     12.37 o
  -3   3  12      314.00      322.20     16.15 o
  -2   3  12      892.29      864.64     22.38 o
  -1   3  12     5665.60     5851.54     82.04 o
   0   3  12     1064.80     1157.13     48.37 o
   1   3  12     5676.04     5874.25     74.60 o
   2   3  12      903.02      874.92     16.45 o
   3   3  12      323.77      331.65     18.17 o
   4   3  12       20.59       16.22      5.18 o
   5   3  12       64.01       80.72      6.31 o
   6   3  12       60.37       74.92      9.99 o
   7   3  12      192.25      186.65     13.61 o
   8   3  12      423.73      441.02     17.64 o
   9   3  12       62.31       60.88      9.90 o
  10   3  12       23.70       17.01      8.79 o
  11   3  12       18.48       11.82      9.11 o
  12   3  12       16.51       18.19     10.04 o
 -12   4  12       66.44       35.30     28.06 o
 -11   4  12       20.92       58.57     18.73 o
 -10   4  12      208.25      191.53     23.90 o
  -9   4  12      154.78      152.04     21.73 o
  -8   4  12      626.10      595.04     51.89 o
  -7   4  12       49.85       27.45     18.40 o
  -6   4  12      274.52      235.91     30.47 o
  -5   4  12       39.41       61.85     11.27 o
  -4   4  12      468.92      532.93     24.78 o
  -3   4  12     1190.79     1223.86     30.88 o
  -2   4  12     1081.58      990.05     50.51 o
  -1   4  12     3628.12     3723.43     58.37 o
   0   4  12        0.16       -5.77      5.77 o
   1   4  12     3635.60     3746.54     53.45 o
   2   4  12     1078.00     1025.00     25.82 o
   3   4  12     1186.56     1227.40     22.60 o
   4   4  12      452.07      498.19     15.86 o
   5   4  12       35.72       41.44      6.09 o
   6   4  12      276.11      274.88     10.82 o
   7   4  12       53.09       27.49      9.27 o
   8   4  12      623.02      611.13     23.57 o
   9   4  12      154.29      165.47     14.78 o
  10   4  12      205.89      229.28     19.33 o
  11   4  12       21.27       23.29     13.11 o
  12   4  12       65.18       60.65     12.98 o
 -11   5  12       29.63       15.42     26.53 o
 -10   5  12       89.39       84.64     22.47 o
  -9   5  12       55.02       51.00     17.38 o
  -8   5  12       97.14       62.14     24.44 o
  -7   5  12      146.24      183.72     27.75 o
  -6   5  12       33.87       13.27     17.20 o
  -5   5  12      168.12      177.09     21.27 o
  -4   5  12      244.51      208.88     16.24 o
  -3   5  12        2.27       12.84      8.24 o
  -2   5  12      104.41       95.19      9.62 o
  -1   5  12     1583.11     1763.55     32.47 o
   0   5  12      421.29      388.55     15.20 o
   1   5  12     1591.55     1779.50     32.72 o
   2   5  12      104.86      104.65     10.24 o
   3   5  12        1.69       -4.57      6.43 o
   4   5  12      242.61      206.49     13.12 o
   5   5  12      177.68      190.05      9.09 o
   6   5  12       33.29       46.92      5.31 o
   7   5  12      145.31      144.69     10.68 o
   8   5  12       96.31       82.51     10.95 o
   9   5  12       53.26       34.71      9.96 o
  10   5  12       89.20      116.39     15.94 o
  11   5  12       30.39       13.11     10.70 o
 -11   6  12       49.85       66.99     29.71 o
 -10   6  12        0.08       10.50     14.42 o
  -9   6  12       74.25       55.93     19.57 o
  -8   6  12      172.78      186.07     24.86 o
  -7   6  12      235.85      253.19     28.81 o
  -6   6  12        5.58        9.35     18.10 o
  -5   6  12       51.63       33.68     10.13 o
  -4   6  12       43.50       53.44     11.33 o
  -3   6  12      211.69      227.81     14.52 o
  -2   6  12        2.47       -4.88      6.87 o
  -1   6  12       86.62       93.06      9.69 o
   0   6  12       87.75      132.53     11.63 o
   1   6  12       89.00      101.13     12.24 o
   2   6  12        2.21       -2.69      7.07 o
   3   6  12      203.75      254.11     17.39 o
   4   6  12       45.13       45.51     10.03 o
   5   6  12       53.82       43.17      8.69 o
   6   6  12        4.88        9.92      7.03 o
   7   6  12      233.31      256.97     13.83 o
   8   6  12      173.80      187.57     12.80 o
   9   6  12       73.35       59.34     11.46 o
  10   6  12        0.14       -8.51      8.51 o
  11   6  12       49.79       38.15     12.65 o
 -10   7  12        7.48      -26.25     26.25 o
  -9   7  12        8.87        0.94     15.58 o
  -8   7  12      166.53      174.81     33.94 o
  -7   7  12      238.23      278.00     27.62 o
  -6   7  12       62.03       82.65     19.86 o
  -5   7  12      367.24      343.16     37.72 o
  -4   7  12      196.77      199.42     13.92 o
  -3   7  12      565.42      486.73     20.29 o
  -2   7  12      401.51      413.83     17.40 o
  -1   7  12     1004.83     1009.84     28.75 o
   0   7  12        0.32       -4.72      9.34 o
   1   7  12     1002.98      931.55     43.99 o
   2   7  12      405.18      439.90     17.91 o
   3   7  12      561.09      498.83     18.81 o
   4   7  12      197.16      210.53     15.04 o
   5   7  12      358.61      356.53     15.42 o
   6   7  12       62.45       60.98      9.47 o
   7   7  12      238.69      232.83     14.58 o
   8   7  12      167.17      156.48     15.07 o
   9   7  12        8.49       14.01     10.10 o
  10   7  12        7.12       18.66     10.75 o
 -10   8  12       87.22      116.45     40.42 o
  -9   8  12      176.81      143.60     41.33 o
  -8   8  12       13.26       -5.02     22.63 o
  -7   8  12       40.85       87.95     36.20 o
  -6   8  12       21.60       -8.36     15.07 o
  -5   8  12       46.97       43.66     10.38 o
  -4   8  12       97.88      106.76     12.74 o
  -3   8  12      249.82      223.59     15.48 o
  -2   8  12       54.04       51.20     10.34 o
  -1   8  12      785.64      819.70     26.96 o
   0   8  12        0.25       10.92     15.05 o
   1   8  12      790.97      810.79     27.79 o
   2   8  12       54.32       30.05      9.93 o
   3   8  12      255.54      206.83     19.72 o
   4   8  12       98.84      114.61     12.58 o
   5   8  12       46.14       56.15     10.67 o
   6   8  12       21.20       13.04      9.10 o
   7   8  12       41.74       48.47     12.14 o
   8   8  12       14.04       23.54     11.04 o
   9   8  12      176.30      162.69     14.46 o
  10   8  12       86.37      100.65     14.64 o
  -9   9  12       40.79       40.73     37.11 o
  -8   9  12      147.68      127.91     43.74 o
  -7   9  12      221.61      260.68     28.40 o
  -6   9  12      167.78      216.74     26.45 o
  -5   9  12        4.91       30.50     20.97 o
  -4   9  12      130.49       89.44     14.29 o
  -3   9  12      168.39      166.60     17.46 o
  -2   9  12       62.00       52.71     15.55 o
  -1   9  12      614.80      659.01     26.18 o
   0   9  12      113.04      148.84     17.97 o
   1   9  12      615.87      664.27     26.95 o
   2   9  12       64.21       63.65     13.03 o
   3   9  12      166.47      153.57     15.92 o
   4   9  12      130.18      127.58     13.70 o
   5   9  12        5.35       14.10     10.14 o
   6   9  12      165.62      176.12     15.71 o
   7   9  12      221.96      224.71     20.17 o
   8   9  12      145.64      152.90     18.34 o
   9   9  12       41.37       52.90     14.46 o
  -8  10  12       29.89       77.23     36.80 o
  -7  10  12       28.08       41.63     34.39 o
  -6  10  12       73.58       81.45     35.30 o
  -5  10  12       95.35       88.05     26.05 o
  -4  10  12        2.05      -17.48     17.48 o
  -3  10  12       81.29       73.64     16.63 o
  -2  10  12      137.11      129.35     31.41 o
  -1  10  12      219.93      206.05     21.02 o
   0  10  12       29.56       28.26     14.75 o
   1  10  12      222.24      209.14     35.61 o
   2  10  12      136.84      170.77     20.85 o
   3  10  12       80.65      111.05     22.04 o
   4  10  12        1.90      -13.15     13.15 o
   5  10  12       94.47       74.27     16.13 o
   6  10  12       73.42       81.25     23.30 o
   7  10  12       26.83       33.55     25.33 o
   8  10  12       29.50       20.26     16.74 o
  -7  11  12       79.02       81.45     39.82 o
  -6  11  12       27.74       48.14     30.17 o
  -5  11  12       26.70       21.37     27.00 o
  -4  11  12       33.54       24.61     25.10 o
  -3  11  12      287.60      263.44     33.47 o
  -2  11  12      156.29      186.09     23.83 o
  -1  11  12      457.39      446.50     28.63 o
   0  11  12       81.76      128.56     22.55 o
   1  11  12      453.50      434.40     37.18 o
   2  11  12      154.43      156.29     22.06 o
   3  11  12      285.65      268.98     26.38 o
   4  11  12       33.27        2.27     15.18 o
   5  11  12       26.79       27.14     15.75 o
   6  11  12       26.61       29.97     18.90 o
   7  11  12       79.24       85.37     46.93 o
  -6  12  12       31.55       68.27     28.56 o
  -5  12  12       16.57       26.36     24.74 o
  -4  12  12       15.10      -19.17     48.12 o
  -3  12  12        0.14       44.72     28.36 o
  -2  12  12       18.02       -0.04     16.49 o
  -1  12  12       57.49       39.64     17.78 o
   0  12  12       20.06       21.29     17.61 o
   1  12  12       55.39       41.81     17.80 o
   2  12  12       18.08        5.54     17.47 o
   3  12  12        0.17       -4.75     25.58 o
   4  12  12       14.96       28.60     20.46 o
   5  12  12       15.99       18.91     16.94 o
   6  12  12       31.31       20.37     20.03 o
  -4  13  12        3.60       -3.52     52.64 o
  -3  13  12       61.19       59.64     29.75 o
  -2  13  12      133.18      131.32     32.10 o
  -1  13  12       13.81       -2.55     16.88 o
   0  13  12       83.94      101.44     22.07 o
   1  13  12       13.81       14.29     19.67 o
   2  13  12      132.87      121.86     24.24 o
   3  13  12       61.63       18.54     25.56 o
   4  13  12        3.72       -5.45     22.04 o
   1   0  13     1793.64     1720.30     30.83 o
   2   0  13      392.87      432.06     16.03 o
   3   0  13       78.68       70.76      7.07 o
   4   0  13      108.36      106.74      9.96 o
   5   0  13      191.49      199.94      9.90 o
   6   0  13       35.90       36.93      9.67 o
   7   0  13        0.95        5.68      7.70 o
   8   0  13       45.87       78.81     11.63 o
   9   0  13        0.74       -4.70     11.19 o
  10   0  13       18.75       26.58     10.64 o
  11   0  13        1.03       19.13     11.03 o
  12   0  13        3.56       11.32     11.02 o
 -12   1  13        8.77       11.07     11.32 o
 -11   1  13       26.66        6.10      9.95 o
 -10   1  13       18.57       39.84     10.73 o
  -9   1  13     1316.30     1331.49     34.75 o
  -8   1  13      550.49      519.17     21.13 o
  -7   1  13     1544.65     1585.99     28.94 o
  -6   1  13      785.98      859.22     19.90 o
  -5   1  13     1036.48     1119.81     25.13 o
  -4   1  13     1450.86     1464.03     25.92 o
  -3   1  13      523.07      558.95     18.50 o
  -2   1  13     1149.63     1240.01     25.76 o
  -1   1  13      143.95      168.76     15.27 o
   0   1  13     1179.88     1340.59     26.92 o
   1   1  13      146.68      133.26     13.67 o
   2   1  13     1134.18     1177.64     20.88 o
   3   1  13      527.06      560.33     12.55 o
   4   1  13     1439.77     1431.97     23.97 o
   5   1  13     1012.37     1082.67     20.83 o
   6   1  13      794.16      797.52     35.23 o
   7   1  13     1557.52     1636.41     35.65 o
   8   1  13      547.78      516.62     21.06 o
   9   1  13     1323.47     1336.94     34.84 o
  10   1  13       18.03       14.46     18.68 o
  11   1  13       27.50       33.29     11.31 o
  12   1  13        8.99       19.10     12.45 o
 -12   2  13        1.60        6.01     11.93 o
 -11   2  13       18.83       64.44     14.28 o
 -10   2  13        2.40      -10.40     10.40 o
  -9   2  13       15.84       24.96     11.70 o
  -8   2  13       41.41       45.73     12.15 o
  -7   2  13       97.67       80.22     10.10 o
  -6   2  13      126.52      104.36     15.46 o
  -5   2  13      197.29      201.16     14.51 o
  -4   2  13       60.57       57.38     17.35 o
  -3   2  13      106.54      100.74     11.45 o
  -2   2  13     1472.89     1475.21     42.87 o
  -1   2  13     2061.34     2091.32     34.30 o
   0   2  13        0.71        9.06      6.72 o
   1   2  13     2039.06     2067.44     29.38 o
   2   2  13     1488.71     1515.27     24.56 o
   3   2  13      103.98       75.81      7.12 o
   4   2  13       58.19       41.18      6.02 o
   5   2  13      198.13      192.46     11.52 o
   6   2  13      124.14      113.52      9.61 o
   7   2  13       96.62       76.91     10.95 o
   8   2  13       42.33       23.22     10.10 o
   9   2  13       15.33        0.01      8.95 o
  10   2  13        2.17       -0.32      9.33 o
  11   2  13       18.82       31.53     11.28 o
  12   2  13        1.50       -5.36     10.07 o
 -12   3  13        8.49       15.17     17.65 o
 -11   3  13        5.23      -20.82     20.82 o
 -10   3  13       36.02       23.83     19.31 o
  -9   3  13      264.86      253.16     25.56 o
  -8   3  13      224.07      238.84     23.75 o
  -7   3  13     1816.90     1787.89     98.80 o
  -6   3  13      261.87      283.27     32.58 o
  -5   3  13      111.80      121.07     14.45 o
  -4   3  13      366.34      401.68     24.06 o
  -3   3  13      470.68      461.55     27.37 o
  -2   3  13     1707.97     1768.07     34.54 o
  -1   3  13      137.60      121.69     11.37 o
   0   3  13      116.35      127.90     11.20 o
   1   3  13      135.80      120.02     15.27 o
   2   3  13     1724.54     1735.82     25.18 o
   3   3  13      468.13      417.48     15.52 o
   4   3  13      364.63      427.35     13.77 o
   5   3  13      106.46      112.39      6.64 o
   6   3  13      266.13      271.40     15.30 o
   7   3  13     1796.43     1783.28     38.93 o
   8   3  13      221.89      200.75     13.60 o
   9   3  13      265.90      253.78     17.69 o
  10   3  13       34.70       24.81      9.49 o
  11   3  13        5.12       -1.24      8.84 o
  12   3  13        8.45        1.06     10.21 o
 -11   4  13       21.96       17.39     16.51 o
 -10   4  13       14.41       36.70     17.70 o
  -9   4  13       41.37       20.67     18.55 o
  -8   4  13      202.11      191.10     23.09 o
  -7   4  13       27.06       -5.13     19.01 o
  -6   4  13      195.70      133.04     26.25 o
  -5   4  13       61.79       59.71     13.12 o
  -4   4  13       17.35       42.74     12.05 o
  -3   4  13       18.39       21.80     10.07 o
  -2   4  13      195.12      167.86     12.16 o
  -1   4  13      674.74      718.72     22.13 o
   0   4  13     3204.21     3001.53     46.19 o
   1   4  13      663.87      675.18     19.53 o
   2   4  13      202.53      161.51     10.25 o
   3   4  13       19.86       17.59      7.27 o
   4   4  13       16.34       17.00      8.42 o
   5   4  13       61.01       54.82      6.50 o
   6   4  13      197.56      216.03     12.29 o
   7   4  13       27.13       20.56      9.44 o
   8   4  13      202.40      196.74     15.80 o
   9   4  13       42.38       50.30     11.78 o
  10   4  13       14.19       -2.86      9.34 o
  11   4  13       22.41       19.02     11.27 o
 -11   5  13        8.30       -0.16     16.17 o
 -10   5  13      168.20      157.22     25.49 o
  -9   5  13      398.93      395.49     30.61 o
  -8   5  13      111.13       96.54     27.75 o
  -7   5  13     1111.89     1123.13     60.64 o
  -6   5  13       51.97       27.45     20.82 o
  -5   5  13       10.53       11.95      9.96 o
  -4   5  13      114.52      130.11     17.80 o
  -3   5  13       62.69       69.66     10.82 o
  -2   5  13       20.98       23.58      8.86 o
  -1   5  13       27.34       27.59      8.71 o
   0   5  13      157.36      138.46     12.19 o
   1   5  13       27.02       41.33      8.54 o
   2   5  13       20.24       13.88      8.13 o
   3   5  13       60.50       53.44      8.68 o
   4   5  13      112.59       99.32      9.84 o
   5   5  13       12.28        5.01      6.00 o
   6   5  13       53.65       53.12      9.82 o
   7   5  13     1118.21     1079.81     27.01 o
   8   5  13      111.03      114.08     20.91 o
   9   5  13      396.19      360.15     20.47 o
  10   5  13      169.46      199.65     31.87 o
  11   5  13        8.10        4.38     13.15 o
 -11   6  13       25.50       22.36     18.68 o
 -10   6  13        5.41       14.39     13.83 o
  -9   6  13       65.80       56.28     39.82 o
  -8   6  13       14.64       47.36     25.64 o
  -7   6  13        1.29        1.81     20.51 o
  -6   6  13       46.03       44.95     22.93 o
  -5   6  13       19.37       32.06     16.44 o
  -4   6  13       51.79       41.96     12.21 o
  -3   6  13      201.30      202.60     21.27 o
  -2   6  13      288.90      367.94     17.39 o
  -1   6  13       51.91       60.21      8.82 o
   0   6  13       19.46       17.94      8.12 o
   1   6  13       57.17       60.58      9.72 o
   2   6  13      275.47      296.10     14.79 o
   3   6  13      202.17      192.95     12.79 o
   4   6  13       50.97       66.91      9.92 o
   5   6  13       20.39       14.85      8.02 o
   6   6  13       45.97       43.55      7.86 o
   7   6  13        0.98        7.78      8.62 o
   8   6  13       15.27       29.22      9.88 o
   9   6  13       67.17       50.36     12.43 o
  10   6  13        5.33       11.29     11.11 o
  11   6  13       25.48       32.85     12.38 o
 -10   7  13        8.56       25.70     34.24 o
  -9   7  13       42.20       14.50     17.87 o
  -8   7  13      103.09      105.57     22.47 o
  -7   7  13      403.32      406.13     31.53 o
  -6   7  13       39.07       34.23     17.59 o
  -5   7  13      125.25      101.39     14.85 o
  -4   7  13       94.85       93.35     13.12 o
  -3   7  13       84.19       83.54     11.95 o
  -2   7  13      400.62      429.58     22.87 o
  -1   7  13      294.96      267.71     16.46 o
   0   7  13        2.23        1.81      8.08 o
   1   7  13      295.17      232.70     20.86 o
   2   7  13      402.46      413.27     17.77 o
   3   7  13       82.62       96.78     11.36 o
   4   7  13       96.85       90.08     12.40 o
   5   7  13      124.85      111.50     13.15 o
   6   7  13       40.59       36.52      9.85 o
   7   7  13      409.21      386.41     17.33 o
   8   7  13      104.47       96.99     12.04 o
   9   7  13       42.98       30.08     11.10 o
  10   7  13        8.60       10.87     10.89 o
 -10   8  13        6.20       37.41     38.01 o
  -9   8  13       24.08       47.36     31.68 o
  -8   8  13       53.06       77.93     22.09 o
  -7   8  13      101.61       38.33     19.78 o
  -6   8  13       71.06       84.26     27.30 o
  -5   8  13       92.28       75.32     12.19 o
  -4   8  13       31.36       38.08     12.47 o
  -3   8  13       37.47       29.54     11.54 o
  -2   8  13      111.90      164.33     14.97 o
  -1   8  13       13.35        7.77      9.90 o
   0   8  13        1.78       -3.82      9.80 o
   1   8  13       11.76        0.52      8.44 o
   2   8  13      107.83      133.28     13.61 o
   3   8  13       36.48       20.09     10.07 o
   4   8  13       32.47       33.66     11.28 o
   5   8  13       89.95       99.44     13.51 o
   6   8  13       68.86       77.03     10.79 o
   7   8  13      100.49       84.39     13.55 o
   8   8  13       53.53       58.56     11.22 o
   9   8  13       24.15       23.46     10.60 o
  10   8  13        6.18        6.71     11.95 o
  -9   9  13       34.20        6.03     36.20 o
  -8   9  13      200.33      177.21     53.09 o
  -7   9  13      417.79      520.92     51.13 o
  -6   9  13      116.95      125.86     31.22 o
  -5   9  13      100.75      100.10     23.05 o
  -4   9  13       40.38       48.13     21.72 o
  -3   9  13      120.34      105.94     16.13 o
  -2   9  13       24.70       37.30     13.57 o
  -1   9  13      107.44       94.58     16.38 o
   0   9  13      201.90      233.64     20.84 o
   1   9  13      108.83       98.64     17.66 o
   2   9  13       26.04       19.70     13.69 o
   3   9  13      120.24      134.56     16.14 o
   4   9  13       40.82       30.94     14.35 o
   5   9  13       97.42       79.98     25.04 o
   6   9  13      114.20      115.04     14.39 o
   7   9  13      413.64      438.23     27.08 o
   8   9  13      200.84      179.38     19.18 o
   9   9  13       33.95       24.28     12.60 o
  -8  10  13       59.08       44.95     35.60 o
  -7  10  13       21.90       77.83     39.82 o
  -6  10  13       32.80       18.40     31.07 o
  -5  10  13       67.66       70.00     25.28 o
  -4  10  13       19.27        4.60     34.54 o
  -3  10  13      321.27      314.54     40.34 o
  -2  10  13      214.14      237.24     21.56 o
  -1  10  13       56.61       59.54     16.93 o
   0  10  13      286.53      286.69     23.81 o
   1  10  13       55.37       27.97     15.48 o
   2  10  13      215.46      236.81     24.32 o
   3  10  13      318.98      326.36     43.65 o
   4  10  13       18.41       -3.71     16.31 o
   5  10  13       67.44       41.68     15.88 o
   6  10  13       34.19       42.70     15.36 o
   7  10  13       22.11       14.93     16.72 o
   8  10  13       58.58       68.75     19.54 o
  -7  11  13       11.69       19.61     37.71 o
  -6  11  13       21.97       12.97     37.41 o
  -5  11  13       17.21       24.67     25.49 o
  -4  11  13       37.58       33.30     25.15 o
  -3  11  13       55.43       65.02     27.84 o
  -2  11  13       17.76       12.00     19.29 o
  -1  11  13       25.99       18.28     21.94 o
   0  11  13        0.09        3.65     15.69 o
   1  11  13       26.78       54.33     17.91 o
   2  11  13       16.66       35.17     18.52 o
   3  11  13       55.56       19.66     17.67 o
   4  11  13       37.97       26.83     18.90 o
   5  11  13       16.66       16.76     15.88 o
   6  11  13       22.01       16.08     19.79 o
   7  11  13       11.71       42.25     19.21 o
  -5  12  13       50.33       83.87     30.58 o
  -4  12  13       25.46       59.65     27.32 o
  -3  12  13      140.98      155.06     33.92 o
  -2  12  13       88.44       79.74     19.57 o
  -1  12  13       43.54       60.90     19.33 o
   0  12  13        2.87       12.82     16.16 o
   1  12  13       43.81       50.96     22.32 o
   2  12  13       87.20      109.86     20.99 o
   3  12  13      143.17      162.95     24.04 o
   4  12  13       24.87      -18.71     18.71 o
   5  12  13       50.77        1.86     37.74 o
  -3  13  13        9.51      -22.83     24.32 o
  -2  13  13       72.06      108.58     32.30 o
  -1  13  13        0.79       32.10     18.63 o
   0  13  13       54.05       45.69     23.35 o
   1  13  13        0.78       28.11     19.39 o
   2  13  13       71.86       36.02     19.94 o
   3  13  13        9.27      -18.04     18.04 o
   0   0  14    11954.65    11926.33    215.61 o
   1   0  14    11531.77    12414.99    180.18 o
   2   0  14     1479.58     1358.86     22.63 o
   3   0  14       73.79       90.24      7.84 o
   4   0  14      839.77      795.52     19.19 o
   5   0  14      131.82      145.52      9.12 o
   6   0  14       32.29       37.53      6.89 o
   7   0  14        0.05       -0.82      8.28 o
   8   0  14        6.97       14.65      9.17 o
   9   0  14       48.03       62.86     16.14 o
  10   0  14      119.38      114.38     14.18 o
  11   0  14        1.02       11.69     10.45 o
  12   0  14       69.57       70.85     14.63 o
 -12   1  14       14.61        9.76     11.89 o
 -11   1  14        7.90       25.84     11.14 o
 -10   1  14      101.66      102.50     13.78 o
  -9   1  14      163.18      194.90     21.64 o
  -8   1  14      572.17      512.87     21.70 o
  -7   1  14       19.63       25.15      8.22 o
  -6   1  14      503.38      435.35     22.11 o
  -5   1  14      277.22      270.24     13.25 o
  -4   1  14       10.90       27.67      7.29 o
  -3   1  14      322.66      390.39     16.34 o
  -2   1  14      934.99      959.06     23.03 o
  -1   1  14     2863.15     3408.42     58.68 o
   0   1  14     3030.74     2976.67     45.42 o
   1   1  14     2873.80     3294.08     66.84 o
   2   1  14      940.27      927.68     22.49 o
   3   1  14      318.69      351.11     10.16 o
   4   1  14       10.05        6.27      5.84 o
   5   1  14      284.00      278.13     18.25 o
   6   1  14      509.71      494.05     24.53 o
   7   1  14       21.31       26.22     12.28 o
   8   1  14      574.98      524.98     21.75 o
   9   1  14      158.54      184.83     16.04 o
  10   1  14      101.33      103.11     14.28 o
  11   1  14        8.08        5.47     10.13 o
  12   1  14       14.38        6.01     10.96 o
 -12   2  14       35.61       41.13     15.28 o
 -11   2  14       14.36       23.13     13.18 o
 -10   2  14       44.53       23.96     12.44 o
  -9   2  14       29.11       27.86     12.36 o
  -8   2  14      280.36      249.08     19.23 o
  -7   2  14      121.07      141.15     12.14 o
  -6   2  14      378.51      419.81     30.97 o
  -5   2  14       31.22       47.93     12.71 o
  -4   2  14      167.31      156.28     18.68 o
  -3   2  14       93.65      121.53     12.67 o
  -2   2  14     1581.89     1488.65     37.10 o
  -1   2  14     7647.67     8161.53    101.25 o
   0   2  14     4505.66     4436.01     66.80 o
   1   2  14     7649.74     8237.13     88.13 o
   2   2  14     1590.77     1560.02     25.60 o
   3   2  14       97.93      124.88      8.49 o
   4   2  14      171.78      160.06     11.94 o
   5   2  14       33.32       33.94      7.10 o
   6   2  14      370.57      387.51     15.47 o
   7   2  14      118.38      111.55     11.23 o
   8   2  14      274.33      227.90     14.22 o
   9   2  14       28.33       32.60     16.02 o
  10   2  14       44.33       45.65     11.75 o
  11   2  14       14.14       10.99     10.90 o
  12   2  14       35.95       33.70     14.49 o
 -11   3  14        4.63      -15.84     15.84 o
 -10   3  14       88.80       84.11     43.29 o
  -9   3  14      117.52       53.08     22.02 o
  -8   3  14      333.42      334.27     28.96 o
  -7   3  14      174.73      224.99     23.03 o
  -6   3  14      192.04      216.30     30.47 o
  -5   3  14       38.26       28.44     12.10 o
  -4   3  14      131.16       85.68     14.69 o
  -3   3  14      139.13      176.31     14.80 o
  -2   3  14      434.24      432.96     20.22 o
  -1   3  14      156.84      170.40     12.65 o
   0   3  14     2277.64     2250.77     42.62 o
   1   3  14      157.34      151.61      8.11 o
   2   3  14      419.67      388.68     12.49 o
   3   3  14      140.77      170.11      9.66 o
   4   3  14      135.65      126.97      8.65 o
   5   3  14       39.34       45.15      5.17 o
   6   3  14      184.10      198.31     14.37 o
   7   3  14      170.84      193.38     19.38 o
   8   3  14      334.48      304.20     18.08 o
   9   3  14      119.79      132.36     12.70 o
  10   3  14       88.42       66.72     11.16 o
  11   3  14        4.84       -2.56      9.15 o
  12   3  14       17.23      -11.84     14.78 o
 -11   4  14       42.30       17.86     17.57 o
 -10   4  14        2.36       -5.94     15.10 o
  -9   4  14       76.35      105.33     21.32 o
  -8   4  14      326.67      344.37     28.16 o
  -7   4  14      348.87      294.74     36.20 o
  -6   4  14      284.45      304.99     36.50 o
  -5   4  14      113.66      138.45     15.73 o
  -4   4  14      417.89      499.02     36.50 o
  -3   4  14      599.43      543.21     25.93 o
  -2   4  14     1994.67     1988.12     39.02 o
  -1   4  14     3908.94     3961.96     62.89 o
   0   4  14      209.50      252.90     21.25 o
   1   4  14     3896.09     3862.34     83.68 o
   2   4  14     1998.00     1909.58     32.31 o
   3   4  14      594.02      572.05     15.50 o
   4   4  14      412.39      497.00     14.22 o
   5   4  14      109.07      114.47      7.57 o
   6   4  14      283.78      346.51     13.07 o
   7   4  14      349.17      334.44     18.53 o
   8   4  14      325.64      347.63     35.92 o
   9   4  14       75.04       98.49     19.99 o
  10   4  14        2.23       -0.27      9.69 o
  11   4  14       41.79       28.30     14.30 o
 -11   5  14       18.87       18.08     37.71 o
 -10   5  14       73.19       59.63     27.30 o
  -9   5  14       59.79       68.33     19.48 o
  -8   5  14        1.74       -9.96     20.21 o
  -7   5  14      141.80       97.44     27.45 o
  -6   5  14      341.43      273.62     34.99 o
  -5   5  14        8.86       -7.90     10.92 o
  -4   5  14      645.05      724.93     59.13 o
  -3   5  14      257.40      251.02     14.55 o
  -2   5  14      131.77      177.13     13.01 o
  -1   5  14      277.06      318.28     16.83 o
   0   5  14        3.99       21.95      8.62 o
   1   5  14      273.08      278.16     19.15 o
   2   5  14      121.90      133.10     10.91 o
   3   5  14      256.33      252.15     13.19 o
   4   5  14      635.13      658.78     28.20 o
   5   5  14        9.05       11.31      6.02 o
   6   5  14      341.15      342.40     12.66 o
   7   5  14      143.33      150.35     15.42 o
   8   5  14        1.66       -1.80      9.73 o
   9   5  14       60.96       49.85     12.47 o
  10   5  14       72.45       66.10     13.21 o
  11   5  14       19.42       -2.11     11.27 o
 -11   6  14       10.81       -9.35     28.96 o
 -10   6  14       32.73       29.53     17.91 o
  -9   6  14      176.21      178.29     34.09 o
  -8   6  14      129.44      108.60     28.66 o
  -7   6  14      475.05      517.67     45.55 o
  -6   6  14      230.32      209.06     34.09 o
  -5   6  14       10.54       -0.45     10.77 o
  -4   6  14      563.83      616.28     28.11 o
  -3   6  14       59.83       46.47     13.19 o
  -2   6  14       67.90       90.91     10.44 o
  -1   6  14     1185.48     1093.09     24.47 o
   0   6  14        0.46       12.74      7.49 o
   1   6  14     1192.94     1108.16     59.61 o
   2   6  14       71.83       80.78     10.31 o
   3   6  14       55.44       42.33      9.26 o
   4   6  14      565.45      608.12     20.08 o
   5   6  14       11.88        0.82      8.11 o
   6   6  14      233.77      202.38     11.65 o
   7   6  14      474.45      493.56     20.93 o
   8   6  14      128.61      134.36     19.59 o
   9   6  14      175.27      219.17     18.54 o
  10   6  14       33.04       38.09     12.64 o
  11   6  14       10.78       19.43     20.24 o
 -10   7  14       29.37       57.38     23.08 o
  -9   7  14       85.26       75.13     22.39 o
  -8   7  14      158.98      183.06     26.59 o
  -7   7  14      202.68      226.49     31.68 o
  -6   7  14      303.10      224.14     26.73 o
  -5   7  14      215.28      293.83     18.16 o
  -4   7  14      211.21      235.17     28.12 o
  -3   7  14       14.54        2.49      9.88 o
  -2   7  14      462.46      550.94     20.21 o
  -1   7  14      112.13      123.85     14.28 o
   0   7  14       16.54       24.72      9.08 o
   1   7  14      112.88       99.02     13.31 o
   2   7  14      453.79      497.21     24.75 o
   3   7  14       13.93        2.53      8.58 o
   4   7  14      214.07      264.44     15.51 o
   5   7  14      213.79      237.94     18.83 o
   6   7  14      307.72      290.35     15.95 o
   7   7  14      200.06      199.03     19.54 o
   8   7  14      157.94      189.91     15.65 o
   9   7  14       86.09       99.19     15.75 o
  10   7  14       28.64       35.51     13.09 o
  -9   8  14       19.87       24.85     20.86 o
  -8   8  14       63.06       66.43     22.50 o
  -7   8  14       90.97      101.39     23.61 o
  -6   8  14       16.19       31.13     18.54 o
  -5   8  14       49.01       44.26     12.09 o
  -4   8  14       50.17       25.94     12.05 o
  -3   8  14      185.43      195.25     15.95 o
  -2   8  14      421.41      484.21     36.89 o
  -1   8  14      944.16     1049.07     31.24 o
   0   8  14        1.59       -0.63      9.45 o
   1   8  14      943.05     1021.82     31.84 o
   2   8  14      417.02      475.55     20.56 o
   3   8  14      183.96      216.89     18.37 o
   4   8  14       52.02       42.96     11.11 o
   5   8  14       48.80       68.36     12.85 o
   6   8  14       15.66       20.68     10.49 o
   7   8  14       90.85      107.77     16.34 o
   8   8  14       62.31       97.87     18.59 o
   9   8  14       19.91       -7.98     13.09 o
  -9   9  14       62.07      137.26     47.06 o
  -8   9  14       61.23       40.16     22.32 o
  -7   9  14       52.69       64.59     22.76 o
  -6   9  14       37.40       23.35     19.57 o
  -5   9  14        2.11       -4.77     20.97 o
  -4   9  14       32.00       13.07     12.44 o
  -3   9  14       55.46       74.17     15.61 o
  -2   9  14      159.32      166.56     48.22 o
  -1   9  14      111.97       87.42     16.90 o
   0   9  14      150.62      120.86     18.15 o
   1   9  14      112.05       87.79     17.60 o
   2   9  14      162.98      150.13     16.90 o
   3   9  14       56.39       95.11     15.29 o
   4   9  14       32.64       24.92     12.92 o
   5   9  14        2.22       -0.86     12.47 o
   6   9  14       36.70       31.48     14.72 o
   7   9  14       54.03       55.94     18.41 o
   8   9  14       60.15       86.82     15.79 o
   9   9  14       60.43       57.47     31.68 o
  -8  10  14       23.32       10.26     33.18 o
  -7  10  14      150.54       79.64     42.84 o
  -6  10  14       48.22       64.86     38.61 o
  -5  10  14      129.16      210.39     34.86 o
  -4  10  14       48.19       37.99     22.93 o
  -3  10  14      321.22      320.89     23.81 o
  -2  10  14      378.28      443.32     27.52 o
  -1  10  14      210.83      182.71     26.48 o
   0  10  14      176.97      187.44     21.61 o
   1  10  14      209.34      231.56     22.78 o
   2  10  14      383.08      369.41     27.06 o
   3  10  14      318.67      316.20     38.60 o
   4  10  14       48.07       46.67     17.85 o
   5  10  14      128.61      113.23     23.11 o
   6  10  14       48.92       14.13     27.90 o
   7  10  14      151.18      140.22     70.29 o
   8  10  14       23.25       17.66     16.73 o
  -7  11  14        2.57       23.53     34.09 o
  -6  11  14       17.24      -11.46     35.30 o
  -5  11  14       43.05       27.67     25.34 o
  -4  11  14        6.06      -18.19     18.19 o
  -3  11  14       17.55       13.31     22.76 o
  -2  11  14       37.90       18.75     16.41 o
  -1  11  14      282.50      293.83     25.75 o
   0  11  14       96.84      103.26     20.41 o
   1  11  14      281.73      254.95     25.20 o
   2  11  14       38.52       30.30     17.62 o
   3  11  14       17.64       -0.16     15.92 o
   4  11  14        5.96       -0.62     16.07 o
   5  11  14       43.30       78.44     24.10 o
   6  11  14       17.53      -20.36     20.36 o
   7  11  14        2.91       12.28     21.81 o
  -5  12  14        7.50       22.40     62.14 o
  -4  12  14       26.41       45.92     27.09 o
  -3  12  14       91.79      118.02     31.01 o
  -2  12  14       63.28       73.70     22.45 o
  -1  12  14      355.01      342.80     30.62 o
   0  12  14       75.81      117.81     20.82 o
   1  12  14      354.13      342.94     28.87 o
   2  12  14       64.19       77.97     20.30 o
   3  12  14       91.80       93.36     21.43 o
   4  12  14       26.35       -0.40     17.38 o
   5  12  14        7.76      -18.24     18.24 o
  -3  13  14        8.16       47.23     41.48 o
  -2  13  14       64.39       48.95     74.82 o
  -1  13  14       25.30       27.78     22.39 o
   0  13  14       11.86        1.01     22.52 o
   1  13  14       25.55        6.27     17.73 o
   2  13  14       64.25       55.14     21.37 o
   3  13  14        8.18        8.42     18.48 o
   2   0  15     2058.47     2305.89     32.68 o
   3   0  15      159.17      183.00      9.73 o
   4   0  15     1504.51     1424.47     30.64 o
   5   0  15      185.17      199.79     10.60 o
   6   0  15      143.72      138.00      9.77 o
   7   0  15     5235.61     5387.26     81.85 o
   8   0  15      126.60      141.27     14.31 o
   9   0  15       47.15       54.52     12.24 o
  10   0  15      108.90       90.69     20.94 o
  11   0  15       23.80        3.76     10.77 o
  12   0  15        1.79       -0.34     11.61 o
 -12   1  15        0.06       -6.68     11.55 o
 -11   1  15      110.12      129.10     16.15 o
 -10   1  15        1.02       -5.57      9.44 o
  -9   1  15      146.85      175.83     26.74 o
  -8   1  15      111.30       92.85     14.98 o
  -7   1  15       95.09       90.11     12.37 o
  -6   1  15       94.36       86.23     10.29 o
  -5   1  15      163.08      154.60     10.37 o
  -4   1  15      121.33      142.39     11.55 o
  -3   1  15      175.26      165.55     22.38 o
  -2   1  15      165.95      206.83     12.36 o
  -1   1  15      554.09      575.56     24.38 o
   0   1  15      229.70      220.99     14.23 o
   1   1  15      561.06      506.57     28.15 o
   2   1  15      165.47      216.28     12.64 o
   3   1  15      180.14      178.14      8.24 o
   4   1  15      123.57      122.32     10.72 o
   5   1  15      160.84      143.34     12.91 o
   6   1  15       94.29       84.50      7.64 o
   7   1  15       94.55      102.53     15.18 o
   8   1  15      110.24      126.84     18.77 o
   9   1  15      150.97      176.89     15.87 o
  10   1  15        1.04       12.23     10.21 o
  11   1  15      112.17      139.11     16.57 o
  12   1  15        0.06       -8.86     11.36 o
 -11   2  15       19.79       21.90     13.90 o
 -10   2  15        2.97       -9.75     11.64 o
  -9   2  15      725.30      670.80     29.86 o
  -8   2  15      930.92      945.47     52.40 o
  -7   2  15     2901.24     2925.21     75.70 o
  -6   2  15     1347.91     1320.74     37.68 o
  -5   2  15      445.30      442.37     21.28 o
  -4   2  15      855.36      879.93     35.38 o
  -3   2  15       32.15       39.57     11.19 o
  -2   2  15      841.52      779.86     27.20 o
  -1   2  15      448.40      588.45     61.40 o
   0   2  15        8.89        8.97      9.28 o
   1   2  15      444.57      502.95     24.14 o
   2   2  15      843.00      762.56     17.34 o
   3   2  15       31.39       21.52      7.47 o
   4   2  15      865.17      922.99     31.18 o
   5   2  15      438.72      467.55     16.09 o
   6   2  15     1330.06     1328.79     28.38 o
   7   2  15     2907.16     2893.33     47.56 o
   8   2  15      934.66      979.34     27.74 o
   9   2  15      726.40      724.88     23.76 o
  10   2  15        2.78        8.82      8.72 o
  11   2  15       19.75       24.78     10.25 o
 -11   3  15        1.65      -15.88     15.88 o
 -10   3  15        2.99      -14.71     14.71 o
  -9   3  15        5.78      -22.59     25.04 o
  -8   3  15        0.90       -4.30     14.49 o
  -7   3  15      147.87      112.40     20.02 o
  -6   3  15      147.45      139.68     29.26 o
  -5   3  15       39.10       42.72     13.55 o
  -4   3  15      144.60      156.99     42.84 o
  -3   3  15      423.17      371.97     19.63 o
  -2   3  15      570.70      491.39     23.81 o
  -1   3  15     1644.79     1621.89     35.72 o
   0   3  15      103.74      154.35     13.08 o
   1   3  15     1642.84     1584.19     40.04 o
   2   3  15      578.44      523.38     18.80 o
   3   3  15      424.04      384.05     19.25 o
   4   3  15      142.83      141.90     12.54 o
   5   3  15       40.46       41.72      6.16 o
   6   3  15      145.41      137.02     13.34 o
   7   3  15      149.02      161.48     17.18 o
   8   3  15        0.84        5.69      9.48 o
   9   3  15        6.25       13.69     10.50 o
  10   3  15        2.86       -0.66     11.89 o
  11   3  15        1.73        9.63     10.58 o
 -11   4  15        6.01      -11.84     17.35 o
 -10   4  15       40.77       70.91     20.97 o
  -9   4  15      342.79      442.04     32.23 o
  -8   4  15      267.35      233.93     25.70 o
  -7   4  15     1243.88     1191.61     67.88 o
  -6   4  15      224.52      250.09     34.99 o
  -5   4  15      694.73      703.63     54.90 o
  -4   4  15      706.51      747.23     48.27 o
  -3   4  15       40.96       24.11     10.89 o
  -2   4  15      198.60      216.99     15.85 o
  -1   4  15      581.92      617.60     22.84 o
   0   4  15      469.05      546.29     22.49 o
   1   4  15      582.55      542.69     44.94 o
   2   4  15      197.57      207.30      9.70 o
   3   4  15       40.08       35.85      7.04 o
   4   4  15      695.99      670.72     16.73 o
   5   4  15      686.59      695.42     15.29 o
   6   4  15      223.14      213.69     14.70 o
   7   4  15     1262.95     1280.49     28.14 o
   8   4  15      265.81      301.59     25.12 o
   9   4  15      344.75      368.82     21.26 o
  10   4  15       41.83       36.89     11.92 o
  11   4  15        6.05        4.58     12.80 o
 -11   5  15       13.02       -2.00     46.76 o
 -10   5  15       12.87        6.16     17.09 o
  -9   5  15       41.24       45.10     18.35 o
  -8   5  15       49.38       63.65     27.45 o
  -7   5  15        3.30       38.61     24.44 o
  -6   5  15      181.66      200.29     19.46 o
  -5   5  15      182.13      202.03     20.97 o
  -4   5  15      104.26      106.45     16.21 o
  -3   5  15      270.34      238.98     16.81 o
  -2   5  15      295.92      334.77     22.21 o
  -1   5  15      224.49      250.67     25.21 o
   0   5  15      794.68      859.15     25.64 o
   1   5  15      229.55      240.17     18.16 o
   2   5  15      293.97      327.35     15.11 o
   3   5  15      272.64      264.91     19.43 o
   4   5  15      104.87      117.84      9.38 o
   5   5  15      181.68      197.02     10.30 o
   6   5  15      175.63      186.66      9.76 o
   7   5  15        3.20       11.37     13.01 o
   8   5  15       48.47       53.75     12.44 o
   9   5  15       41.22       49.55     12.18 o
  10   5  15       13.41       24.33     12.09 o
  11   5  15       12.99       -1.48     11.76 o
 -10   6  15       31.80       37.84     16.48 o
  -9   6  15      320.43      416.91     43.74 o
  -8   6  15      261.09      335.16     41.63 o
  -7   6  15     1707.77     1508.97     77.23 o
  -6   6  15      369.63      385.41     22.57 o
  -5   6  15      128.55      129.74     16.63 o
  -4   6  15      172.53      206.88     18.95 o
  -3   6  15      269.79      364.41     57.92 o
  -2   6  15      113.40      123.95     12.96 o
  -1   6  15      352.45      356.78     16.79 o
   0   6  15      448.69      459.69     17.14 o
   1   6  15      360.30      368.35     18.62 o
   2   6  15      115.55      120.89     11.91 o
   3   6  15      269.10      319.66     15.64 o
   4   6  15      171.71      196.41     15.54 o
   5   6  15      123.15      103.44     10.21 o
   6   6  15      366.55      367.17     13.76 o
   7   6  15     1685.66     1568.03     35.00 o
   8   6  15      259.73      308.20     20.45 o
   9   6  15      319.93      402.46     23.02 o
  10   6  15       31.91       65.51     13.60 o
 -10   7  15        2.94       12.33     18.23 o
  -9   7  15       27.59       38.61     20.75 o
  -8   7  15      323.08      306.34     31.45 o
  -7   7  15       32.19       22.63     25.94 o
  -6   7  15      117.86      100.87     22.91 o
  -5   7  15       19.65       13.93     15.63 o
  -4   7  15      140.02      119.85     15.19 o
  -3   7  15      179.30      143.85     29.73 o
  -2   7  15      139.62      159.01     13.38 o
  -1   7  15      161.50      170.37     12.86 o
   0   7  15      828.88      923.13     26.34 o
   1   7  15      163.52      173.79     15.72 o
   2   7  15      146.48      169.58     13.85 o
   3   7  15      179.49      186.82     16.27 o
   4   7  15      138.77      132.86     12.77 o
   5   7  15       19.39       25.53      9.82 o
   6   7  15      121.17      120.58     11.27 o
   7   7  15       31.72       36.77     11.04 o
   8   7  15      322.84      287.28     18.13 o
   9   7  15       27.49       48.63     21.16 o
  10   7  15        3.05        0.04     14.63 o
  -9   8  15       80.21       81.19     23.69 o
  -8   8  15       39.25       63.76     23.08 o
  -7   8  15      348.88      382.51     35.15 o
  -6   8  15      127.93       96.28     57.77 o
  -5   8  15      225.67      204.11     26.92 o
  -4   8  15       20.47        6.04     11.62 o
  -3   8  15      219.25      209.20     16.79 o
  -2   8  15       52.98       49.97     11.12 o
  -1   8  15       28.88       18.47     11.77 o
   0   8  15      104.89      138.82     15.51 o
   1   8  15       27.72       33.78      8.84 o
   2   8  15       54.54       65.47     12.05 o
   3   8  15      219.70      223.25     16.40 o
   4   8  15       22.25       14.07     10.05 o
   5   8  15      221.85      200.78     15.52 o
   6   8  15      128.20      146.39     16.10 o
   7   8  15      345.77      427.65     23.79 o
   8   8  15       39.37       45.46     13.22 o
   9   8  15       79.64       57.18     17.21 o
  -8   9  15        7.45        8.31     18.74 o
  -7   9  15       25.89       29.13     35.15 o
  -6   9  15       30.08       11.11     30.02 o
  -5   9  15      117.50      147.46     25.88 o
  -4   9  15       30.43       15.44     11.51 o
  -3   9  15      264.40      243.89     21.29 o
  -2   9  15      393.88      424.14     26.43 o
  -1   9  15        4.65       10.61     13.72 o
   0   9  15       14.13        1.16     13.58 o
   1   9  15        4.49      -12.59     12.59 o
   2   9  15      392.09      383.07     26.18 o
   3   9  15      266.66      227.29     21.84 o
   4   9  15       30.39       22.23     15.61 o
   5   9  15      117.88      147.80     19.66 o
   6   9  15       30.19       41.71     39.22 o
   7   9  15       26.19       39.40     34.69 o
   8   9  15        7.64       10.68     14.65 o
  -7  10  15      229.14      242.85     54.90 o
  -6  10  15       76.50      105.28     45.55 o
  -5  10  15       90.59       90.20     41.63 o
  -4  10  15        9.72      -10.94     30.17 o
  -3  10  15        6.98       10.10     14.16 o
  -2  10  15      161.74      174.97     21.00 o
  -1  10  15      159.79      192.83     21.30 o
   0  10  15       68.63       83.38     17.85 o
   1  10  15      159.72      168.65     21.55 o
   2  10  15      164.48      196.80     33.45 o
   3  10  15        7.06       10.07     15.56 o
   4  10  15       10.14       14.79     24.81 o
   5  10  15       90.97       73.30     18.75 o
   6  10  15       78.38       86.34     26.31 o
   7  10  15      230.65      207.01     45.10 o
  -6  11  15       32.01      -13.88     37.41 o
  -5  11  15        9.56      -33.79     33.79 o
  -4  11  15       39.99       15.75     23.23 o
  -3  11  15       28.00       60.45     34.54 o
  -2  11  15       12.25       25.69     16.36 o
  -1  11  15       53.90       70.38     19.36 o
   0  11  15      140.83       98.30     26.96 o
   1  11  15       54.10       37.31     32.16 o
   2  11  15       12.28        5.22     16.28 o
   3  11  15       28.85       31.62     17.48 o
   4  11  15       40.73       13.97     17.63 o
   5  11  15        9.46        0.31     27.17 o
   6  11  15       31.36       48.49     25.66 o
  -5  12  15       32.71       35.56     28.13 o
  -4  12  15       78.62       28.77     26.24 o
  -3  12  15       15.19       34.16     27.15 o
  -2  12  15       11.02       10.58     24.10 o
  -1  12  15       19.82       31.81     17.90 o
   0  12  15       12.48      -16.30     16.30 o
   1  12  15       19.81       28.49     18.46 o
   2  12  15       11.14       -2.00     16.29 o
   3  12  15       15.23       19.29     18.36 o
   4  12  15       78.50       49.89     20.97 o
   5  12  15       32.96      -13.88     50.53 o
  -2  13  15       60.80       19.61     31.98 o
  -1  13  15        7.82       -8.47     17.64 o
   0  13  15        1.11      -14.91     17.69 o
   1  13  15        8.01       -2.71     18.62 o
   2  13  15       60.34       25.49     25.00 o
   0   0  16     1437.22     1398.75     46.60 o
   1   0  16       48.67       28.64     10.06 o
   2   0  16        2.97       -5.84      7.74 o
   3   0  16      104.51       77.11      7.75 o
   4   0  16        4.07        5.50      7.31 o
   5   0  16        8.93       16.47      8.45 o
   6   0  16      587.94      663.15     18.37 o
   7   0  16      214.71      246.14     22.69 o
   8   0  16        6.49       -3.80     11.89 o
   9   0  16      251.54      243.20     23.32 o
  10   0  16      127.69      143.70     15.87 o
  11   0  16       30.97       10.61     13.06 o
 -11   1  16       10.97       16.36     12.72 o
 -10   1  16        6.34        7.36     12.30 o
  -9   1  16       81.53       63.25     14.99 o
  -8   1  16       38.83       26.45     30.46 o
  -7   1  16      798.78      785.86     30.92 o
  -6   1  16      819.69      790.87     23.16 o
  -5   1  16      112.09      123.54     12.03 o
  -4   1  16      493.59      506.67     32.88 o
  -3   1  16       63.78       68.18     12.82 o
  -2   1  16     1753.21     1637.97     36.51 o
  -1   1  16     4446.94     4721.50     82.78 o
   0   1  16     1404.03     1265.78     31.46 o
   1   1  16     4522.56     4700.58     73.52 o
   2   1  16     1775.40     1657.18     33.23 o
   3   1  16       68.08       60.28      6.94 o
   4   1  16      488.40      480.85     14.12 o
   5   1  16      112.61      117.53      9.73 o
   6   1  16      822.71      789.26     18.22 o
   7   1  16      804.38      818.44     26.42 o
   8   1  16       39.22       15.38      9.93 o
   9   1  16       81.22       80.69     13.21 o
  10   1  16        6.64       15.79     11.11 o
  11   1  16       10.99        2.23     11.02 o
 -11   2  16        8.17       -5.13     12.61 o
 -10   2  16       27.78       58.59     15.14 o
  -9   2  16       63.60       54.18     13.89 o
  -8   2  16        5.80       19.15     12.79 o
  -7   2  16      375.23      337.37     33.61 o
  -6   2  16     1051.34     1056.49     41.31 o
  -5   2  16      610.07      630.34     25.78 o
  -4   2  16      463.86      423.10     26.36 o
  -3   2  16      413.77      414.46     20.98 o
  -2   2  16      586.64      657.66     48.77 o
  -1   2  16      382.16      368.13     18.72 o
   0   2  16      334.71      335.92     15.57 o
   1   2  16      389.51      364.17     18.24 o
   2   2  16      587.17      627.91     16.29 o
   3   2  16      414.10      435.34     14.25 o
   4   2  16      468.20      438.00     16.45 o
   5   2  16      612.55      599.01     21.79 o
   6   2  16     1043.38     1038.55     25.36 o
   7   2  16      379.41      384.69     21.82 o
   8   2  16        4.91       13.51      8.73 o
   9   2  16       65.05       44.13     10.54 o
  10   2  16       27.40       26.04     10.27 o
  11   2  16        8.55       14.66     10.54 o
 -11   3  16       20.27       44.18     54.00 o
 -10   3  16       14.33       23.64     16.31 o
  -9   3  16       44.62       54.06     22.17 o
  -8   3  16       75.62       73.35     19.50 o
  -7   3  16      171.60      256.72     25.24 o
  -6   3  16      383.16      440.14     43.44 o
  -5   3  16       77.68      107.04     17.17 o
  -4   3  16      476.20      540.95     78.89 o
  -3   3  16      108.95      121.23     16.72 o
  -2   3  16     1116.25     1187.65     35.14 o
  -1   3  16      820.07      950.53     30.51 o
   0   3  16     1171.81     1230.16     32.08 o
   1   3  16      828.46      984.11     20.45 o
   2   3  16     1128.60     1168.95     24.64 o
   3   3  16      107.12      107.50      8.97 o
   4   3  16      483.39      508.95     19.94 o
   5   3  16       79.24       83.91      8.73 o
   6   3  16      388.99      354.80     19.00 o
   7   3  16      177.22      214.01     18.54 o
   8   3  16       77.65       56.11     11.93 o
   9   3  16       45.48       64.55     12.71 o
  10   3  16       14.99        0.39     10.86 o
  11   3  16       20.14       40.36     12.72 o
 -11   4  16       22.69       50.30     20.78 o
 -10   4  16        3.23      -13.74     16.74 o
  -9   4  16      172.85      166.35     24.63 o
  -8   4  16      374.37      350.10     29.86 o
  -7   4  16      345.88      367.74     43.14 o
  -6   4  16     1529.75     1495.63     59.13 o
  -5   4  16      791.18      757.62     34.01 o
  -4   4  16      609.36      619.14     30.78 o
  -3   4  16      514.49      489.43     22.72 o
  -2   4  16      101.04      138.86     12.85 o
  -1   4  16       88.95       79.16     11.92 o
   0   4  16       22.29       11.95      8.98 o
   1   4  16       92.56       78.91     11.47 o
   2   4  16       96.44      111.69      9.63 o
   3   4  16      508.78      464.79     18.40 o
   4   4  16      611.99      634.51     23.14 o
   5   4  16      786.27      788.96     16.50 o
   6   4  16     1538.04     1506.87     23.09 o
   7   4  16      347.50      305.55     19.52 o
   8   4  16      375.70      390.26     21.39 o
   9   4  16      170.17      162.72     16.27 o
  10   4  16        3.11       14.28     11.01 o
  11   4  16       23.50       35.63     12.86 o
 -10   5  16        5.76       25.52     23.38 o
  -9   5  16       75.58       86.98     24.59 o
  -8   5  16        2.16       10.56     24.44 o
  -7   5  16        6.11       43.74     28.06 o
  -6   5  16      119.57      126.46     17.67 o
  -5   5  16      178.91      175.47     19.36 o
  -4   5  16      180.61      216.13     21.08 o
  -3   5  16      435.53      465.34     22.43 o
  -2   5  16      583.74      557.95     22.00 o
  -1   5  16     1894.43     2062.98     43.10 o
   0   5  16      601.22      735.00     25.62 o
   1   5  16     1889.00     2017.66     43.20 o
   2   5  16      573.64      555.89     19.82 o
   3   5  16      436.55      483.35     15.32 o
   4   5  16      181.83      229.06     11.56 o
   5   5  16      181.79      198.27     11.33 o
   6   5  16      116.54      149.22      9.35 o
   7   5  16        5.84       18.01      9.15 o
   8   5  16        2.39       -8.16     10.35 o
   9   5  16       75.53       94.91     14.49 o
  10   5  16        6.23       -1.26     10.94 o
 -10   6  16       39.76       13.59     39.22 o
  -9   6  16       20.64       14.48     25.64 o
  -8   6  16       38.20       53.09     28.06 o
  -7   6  16      100.57      110.41     30.47 o
  -6   6  16      155.97      206.84     18.82 o
  -5   6  16      123.65      144.19     18.58 o
  -4   6  16      262.21      296.33     23.10 o
  -3   6  16      157.57      186.70     19.93 o
  -2   6  16      127.41      117.46     13.09 o
  -1   6  16      177.81      208.09     19.77 o
   0   6  16      124.17      100.17     11.82 o
   1   6  16      176.50      196.83     13.93 o
   2   6  16      132.65      135.75     12.94 o
   3   6  16      160.35      159.93     12.89 o
   4   6  16      257.87      298.97     15.55 o
   5   6  16      127.72      146.43     11.55 o
   6   6  16      152.11      157.97     10.57 o
   7   6  16       99.96      115.94     12.83 o
   8   6  16       38.69       49.22     12.95 o
   9   6  16       21.38       29.77     12.90 o
  10   6  16       39.04       25.37     14.51 o
  -9   7  16       26.03       23.59     19.41 o
  -8   7  16       23.87       -0.05     36.20 o
  -7   7  16      131.95      138.02     25.51 o
  -6   7  16      360.94      324.35     32.23 o
  -5   7  16      203.00      187.83     18.67 o
  -4   7  16      636.08      557.49     27.24 o
  -3   7  16      183.95      159.01     17.70 o
  -2   7  16      390.06      392.46     20.21 o
  -1   7  16      662.24      709.75     21.62 o
   0   7  16      742.76      728.42     24.16 o
   1   7  16      658.75      666.89     34.70 o
   2   7  16      396.53      403.59     18.94 o
   3   7  16      182.72      173.49     17.20 o
   4   7  16      637.66      560.15     20.98 o
   5   7  16      202.84      179.01     13.87 o
   6   7  16      359.46      396.82     15.49 o
   7   7  16      131.65      150.27     14.81 o
   8   7  16       24.75       22.43     11.84 o
   9   7  16       25.61       18.82     14.65 o
  10   7  16       13.75       -2.11     25.04 o
  -9   8  16      167.99      134.35     31.83 o
  -8   8  16      192.62      200.59     36.65 o
  -7   8  16        4.81      -20.25     55.36 o
  -6   8  16      310.31      337.59     33.17 o
  -5   8  16      114.42      146.08     25.43 o
  -4   8  16        4.62       -4.47     11.47 o
  -3   8  16      353.07      380.46     23.67 o
  -2   8  16       80.09      100.43     14.22 o
  -1   8  16       42.29       29.85     13.92 o
   0   8  16        1.46       -5.98     12.16 o
   1   8  16       40.65       13.24      9.99 o
   2   8  16       77.80      108.04     15.11 o
   3   8  16      357.12      401.46     22.12 o
   4   8  16        4.75       -8.85     10.86 o
   5   8  16      117.37      138.00     15.50 o
   6   8  16      311.27      327.44     22.95 o
   7   8  16        4.90        3.81     11.31 o
   8   8  16      192.57      180.33     21.62 o
   9   8  16      170.40      170.66     22.31 o
  -8   9  16        9.69       23.67     22.32 o
  -7   9  16       86.83      143.90     26.41 o
  -6   9  16      143.74      129.79     26.40 o
  -5   9  16       60.33       30.99     21.72 o
  -4   9  16       63.44       79.74     16.54 o
  -3   9  16      100.04       89.94     29.09 o
  -2   9  16      407.74      393.64     26.12 o
  -1   9  16      249.88      226.79     21.98 o
   0   9  16        1.23        6.49     13.93 o
   1   9  16      243.79      214.43     21.90 o
   2   9  16      416.15      418.27     31.82 o
   3   9  16       98.39       88.93     17.36 o
   4   9  16       65.29       44.97     20.55 o
   5   9  16       60.89       40.05     18.11 o
   6   9  16      143.90      131.34     22.22 o
   7   9  16       85.93      127.61     19.68 o
   8   9  16       10.24       -2.41     16.53 o
  -7  10  16       80.91       82.27     51.13 o
  -6  10  16       32.56       -0.30     37.71 o
  -5  10  16       32.38       37.41     37.71 o
  -4  10  16       83.52      130.17     29.25 o
  -3  10  16       51.95       28.09     15.62 o
  -2  10  16      157.89      200.82     22.43 o
  -1  10  16       57.12       53.25     16.74 o
   0  10  16        1.73       17.33     15.58 o
   1  10  16       57.30       63.43     21.85 o
   2  10  16      156.70      153.25     21.59 o
   3  10  16       51.27       58.56     18.05 o
   4  10  16       83.72       69.14     18.42 o
   5  10  16       31.79       19.35     16.91 o
   6  10  16       32.12      -11.04     30.12 o
   7  10  16       79.88       72.42     25.66 o
  -6  11  16       58.17       54.60     44.95 o
  -5  11  16       42.86       62.75     44.65 o
  -4  11  16       11.79      -19.45     19.45 o
  -3  11  16       22.17      -15.23     19.78 o
  -2  11  16       46.79       46.21     17.35 o
  -1  11  16       57.68       66.82     30.18 o
   0  11  16      319.30      290.44     26.24 o
   1  11  16       59.40       74.68     19.62 o
   2  11  16       45.49       28.01     17.88 o
   3  11  16       22.36       14.17     24.24 o
   4  11  16       11.96      -15.69     16.21 o
   5  11  16       42.42        9.18     17.36 o
   6  11  16       58.64       38.10     22.35 o
  -4  12  16        2.40        4.80     24.42 o
  -3  12  16        9.39       -6.76     41.18 o
  -2  12  16        9.77       21.22     23.23 o
  -1  12  16        5.75        9.23     16.85 o
   0  12  16       91.88       71.57     20.00 o
   1  12  16        5.80      -11.06     16.83 o
   2  12  16        9.62      -18.68     19.69 o
   3  12  16        9.36       29.79     18.14 o
   4  12  16        2.31      -11.07     17.74 o
   1   0  17      681.54      758.43     30.45 o
   2   0  17      650.60      529.41     25.30 o
   3   0  17      329.23      299.46     10.59 o
   4   0  17       88.24      106.96     14.35 o
   5   0  17        6.05        3.25      8.31 o
   6   0  17        8.90       -7.01      7.14 o
   7   0  17      159.64      220.85     16.41 o
   8   0  17       31.32       14.85     10.77 o
   9   0  17       10.98       20.33     10.74 o
  10   0  17        0.26        5.05     10.73 o
  11   0  17       21.64        3.52     11.58 o
 -11   1  17       50.62       36.10     14.44 o
 -10   1  17      103.41       92.83     16.47 o
  -9   1  17      391.26      370.88     24.51 o
  -8   1  17      843.36      764.40     31.40 o
  -7   1  17     1618.32     1471.55     42.72 o
  -6   1  17      499.20      458.70     58.70 o
  -5   1  17     1017.12      987.65     27.06 o
  -4   1  17      479.42      495.36     19.08 o
  -3   1  17      426.94      403.83     16.01 o
  -2   1  17      836.01      878.89     22.39 o
  -1   1  17      125.54      161.62     13.04 o
   0   1  17      199.90      235.54     16.35 o
   1   1  17      126.76      148.75     14.62 o
   2   1  17      837.80      918.84     25.27 o
   3   1  17      417.77      402.92     17.22 o
   4   1  17      470.38      479.88     14.48 o
   5   1  17     1029.71      999.29     23.62 o
   6   1  17      508.08      464.00     14.76 o
   7   1  17     1616.94     1496.05     36.87 o
   8   1  17      839.48      764.97     26.70 o
   9   1  17      388.72      410.11     23.21 o
  10   1  17      105.50      103.91     14.74 o
  11   1  17       50.30       40.73     13.33 o
 -11   2  17       72.98       87.29     18.10 o
 -10   2  17       38.84       56.88     15.37 o
  -9   2  17       26.63       10.07     12.52 o
  -8   2  17       33.21       52.33     14.51 o
  -7   2  17       94.67       99.30     16.31 o
  -6   2  17      125.38      126.14     20.07 o
  -5   2  17      371.72      325.31     19.41 o
  -4   2  17      584.96      547.58     30.61 o
  -3   2  17      927.53      844.41     29.51 o
  -2   2  17      139.97      116.54     11.84 o
  -1   2  17      260.22      163.44     24.76 o
   0   2  17      347.94      333.52     16.39 o
   1   2  17      270.19      224.25     15.64 o
   2   2  17      143.79      128.59     12.03 o
   3   2  17      922.74      832.02     19.58 o
   4   2  17      582.74      559.09     20.17 o
   5   2  17      378.13      373.17     18.46 o
   6   2  17      122.16      123.00     13.42 o
   7   2  17       95.41       75.56     11.74 o
   8   2  17       33.48       52.56     10.87 o
   9   2  17       25.90        4.02      9.48 o
  10   2  17       37.94       49.40     11.62 o
  11   2  17       72.59       86.71     13.70 o
 -11   3  17       68.07       34.30     24.44 o
 -10   3  17      142.08      114.06     23.45 o
  -9   3  17      101.56       77.72     21.22 o
  -8   3  17       18.31        2.45     15.14 o
  -7   3  17     3111.00     3068.62    166.67 o
  -6   3  17      231.22      207.95     27.75 o
  -5   3  17      648.57      662.61     33.23 o
  -4   3  17       67.91       84.78     17.31 o
  -3   3  17      576.02      550.13     24.60 o
  -2   3  17       29.38       22.53     11.65 o
  -1   3  17       29.82       47.56     10.73 o
   0   3  17      501.78      466.10     18.60 o
   1   3  17       34.13       22.55     10.16 o
   2   3  17       30.41       44.71      6.86 o
   3   3  17      567.59      548.07     18.05 o
   4   3  17       65.61       63.31     10.45 o
   5   3  17      638.10      628.43     18.40 o
   6   3  17      227.03      241.13     13.93 o
   7   3  17     3093.44     3064.38     58.88 o
   8   3  17       18.62       18.42     14.98 o
   9   3  17       99.72       83.42     14.30 o
  10   3  17      141.03      148.74     21.82 o
  11   3  17       68.05       34.16     14.19 o
 -10   4  17       25.31       27.56     18.02 o
  -9   4  17      125.56      152.26     24.22 o
  -8   4  17      255.08      219.11     25.65 o
  -7   4  17      253.00      186.13     35.60 o
  -6   4  17       65.13       81.46     17.00 o
  -5   4  17       98.48       86.34     17.61 o
  -4   4  17      181.33      190.45     24.13 o
  -3   4  17       69.36       48.12     15.25 o
  -2   4  17      187.84      158.46     15.70 o
  -1   4  17      789.35      672.28     37.23 o
   0   4  17       11.76       20.54      9.83 o
   1   4  17      770.31      683.77     18.69 o
   2   4  17      193.04      178.33     11.06 o
   3   4  17       69.80       71.75     10.89 o
   4   4  17      178.99      194.79     14.34 o
   5   4  17       98.47      101.44      9.07 o
   6   4  17       66.00       71.78      8.63 o
   7   4  17      258.57      294.76     27.60 o
   8   4  17      252.92      235.19     18.47 o
   9   4  17      126.92      147.18     16.65 o
  10   4  17       24.54       13.79     11.60 o
  11   4  17       62.22       69.68     19.76 o
 -10   5  17       80.44      100.81     23.78 o
  -9   5  17      126.10      139.75     29.41 o
  -8   5  17      323.83      362.91     44.65 o
  -7   5  17      559.54      469.10     47.97 o
  -6   5  17      756.73      740.22     41.33 o
  -5   5  17      738.86      707.56     33.91 o
  -4   5  17      527.69      465.87     29.11 o
  -3   5  17      719.44      767.95     28.28 o
  -2   5  17      175.06      196.85     15.77 o
  -1   5  17      292.99      274.39     17.54 o
   0   5  17       15.90       25.33     10.37 o
   1   5  17      288.63      298.40     21.58 o
   2   5  17      172.55      186.37     12.46 o
   3   5  17      722.44      718.11     21.07 o
   4   5  17      532.05      488.21     15.82 o
   5   5  17      734.10      725.47     18.76 o
   6   5  17      757.30      731.48     17.14 o
   7   5  17      553.95      524.30     19.81 o
   8   5  17      327.22      348.36     27.04 o
   9   5  17      124.94      114.55     16.07 o
  10   5  17       80.22       80.56     15.01 o
 -10   6  17        9.16       35.24     22.93 o
  -9   6  17        4.02       32.36     18.16 o
  -8   6  17        6.68       21.42     26.55 o
  -7   6  17       47.54       27.45     26.25 o
  -6   6  17       43.64       34.08     14.51 o
  -5   6  17      103.98       97.65     18.03 o
  -4   6  17      124.86      122.82     18.25 o
  -3   6  17      312.29      281.68     19.39 o
  -2   6  17      685.33      756.20     32.79 o
  -1   6  17      457.94      571.19     24.07 o
   0   6  17       10.53       21.06     11.05 o
   1   6  17      456.72      545.08     21.12 o
   2   6  17      686.24      708.63     23.19 o
   3   6  17      318.65      287.22     15.78 o
   4   6  17      125.70      113.20     10.40 o
   5   6  17      104.09       90.28     14.19 o
   6   6  17       44.62       47.11      8.36 o
   7   6  17       46.49       49.50     11.31 o
   8   6  17        6.11       33.65     13.81 o
   9   6  17        3.89       21.39     14.12 o
  10   6  17        9.13       -2.14     11.74 o
  -9   7  17       11.72       32.39     21.90 o
  -8   7  17       43.50        5.86     20.65 o
  -7   7  17      346.34      335.46     42.84 o
  -6   7  17      538.36      509.23     50.08 o
  -5   7  17      165.64      169.98     20.13 o
  -4   7  17      331.01      318.94     44.95 o
  -3   7  17       32.04       36.14     37.26 o
  -2   7  17       96.26      100.27     12.55 o
  -1   7  17      614.22      666.99     24.71 o
   0   7  17      628.76      542.96     25.56 o
   1   7  17      617.38      636.54     32.40 o
   2   7  17       97.29       83.59     15.48 o
   3   7  17       32.29       25.86     10.76 o
   4   7  17      333.78      300.07     17.03 o
   5   7  17      163.33      169.55     12.49 o
   6   7  17      546.72      553.90     26.60 o
   7   7  17      351.32      366.18     21.40 o
   8   7  17       44.01       17.38     14.78 o
   9   7  17       11.27        3.53     13.43 o
  -8   8  17       30.40       25.72     21.92 o
  -7   8  17       44.44       93.48     24.74 o
  -6   8  17       10.33       24.48     34.54 o
  -5   8  17        6.42       11.17     19.30 o
  -4   8  17       89.81       93.37     16.40 o
  -3   8  17       37.22       24.45     25.88 o
  -2   8  17      141.47      150.37     17.01 o
  -1   8  17      592.85      632.87     30.90 o
   0   8  17      442.56      382.96     25.49 o
   1   8  17      603.20      595.92     29.33 o
   2   8  17      141.10      120.30     17.79 o
   3   8  17       37.22       31.72     18.41 o
   4   8  17       88.64       79.45     16.41 o
   5   8  17        5.72        9.76     11.42 o
   6   8  17        9.85        8.22     10.47 o
   7   8  17       43.93       30.40     15.23 o
   8   8  17       30.64       53.53     21.12 o
  -8   9  17       13.51       -4.02     19.32 o
  -7   9  17       34.82       58.53     23.01 o
  -6   9  17       37.42       17.34     28.66 o
  -5   9  17       40.85       63.88     23.85 o
  -4   9  17        2.19       -8.29     12.41 o
  -3   9  17       54.10       67.21     15.66 o
  -2   9  17       68.19       83.52     18.04 o
  -1   9  17       81.20       37.48     25.51 o
   0   9  17      368.30      325.00     25.17 o
   1   9  17       82.30       71.31     17.27 o
   2   9  17       67.68       57.20     16.50 o
   3   9  17       52.54       32.41     16.23 o
   4   9  17        1.96       -1.93     14.39 o
   5   9  17       41.45       53.23     17.88 o
   6   9  17       36.64       -7.14     16.95 o
   7   9  17       33.85       62.12     17.10 o
   8   9  17       13.29       -1.52     16.13 o
  -7  10  17       13.34       63.95     40.42 o
  -6  10  17       60.54       90.08     46.01 o
  -5  10  17       34.33       13.58     38.01 o
  -4  10  17       44.63        8.75     32.58 o
  -3  10  17       32.02       23.14     15.57 o
  -2  10  17      228.66      231.67     23.67 o
  -1  10  17       44.21       19.53     17.29 o
   0  10  17       77.56       80.74     19.07 o
   1  10  17       43.52       53.60     17.61 o
   2  10  17      228.07      211.81     23.58 o
   3  10  17       31.56       19.14     16.45 o
   4  10  17       43.75       36.62     17.32 o
   5  10  17       34.33       25.50     16.86 o
   6  10  17       61.01       52.15     22.10 o
   7  10  17       13.85       13.33     22.45 o
  -5  11  17       13.73       47.06     42.23 o
  -4  11  17       46.03       21.72     35.60 o
  -3  11  17       14.11      -12.29     55.96 o
  -2  11  17       10.86       -7.47     20.21 o
  -1  11  17       44.23       45.80     17.62 o
   0  11  17       33.95       14.57     16.28 o
   1  11  17       43.60       18.49     16.76 o
   2  11  17       10.44        2.74     25.53 o
   3  11  17       15.07        5.72     17.49 o
   4  11  17       46.92       68.06     19.87 o
   5  11  17       13.06        9.99     29.71 o
  -3  12  17       24.79       23.56     28.51 o
  -2  12  17       13.77       -2.07     23.36 o
  -1  12  17       17.29       15.75     17.50 o
   0  12  17       73.24       94.35     21.20 o
   1  12  17       17.41       24.60     18.49 o
   2  12  17       13.89       27.91     18.66 o
   3  12  17       25.27       20.89     21.42 o
   0   0  18       26.74       51.87     16.82 o
   1   0  18      362.33      315.36     25.71 o
   2   0  18      247.78      254.03     16.50 o
   3   0  18      191.25      159.03      8.99 o
   4   0  18      131.51      137.65     11.35 o
   5   0  18      166.85      149.22     13.25 o
   6   0  18      572.97      612.52     26.84 o
   7   0  18        2.36       12.72     25.80 o
   8   0  18        0.08       -9.65      9.65 o
   9   0  18        0.09        6.40     10.85 o
  10   0  18       14.39       -2.91     10.38 o
  11   0  18        0.16      -11.11     11.17 o
 -11   1  18        6.04      -12.11     12.11 o
 -10   1  18       16.31       22.76     14.24 o
  -9   1  18      307.00      320.95     24.05 o
  -8   1  18      227.13      232.43     20.42 o
  -7   1  18     1101.79     1063.21     36.89 o
  -6   1  18     2114.60     2230.06     55.48 o
  -5   1  18       59.07       59.32     11.13 o
  -4   1  18     1079.03     1105.80     47.39 o
  -3   1  18      716.49      751.38     20.43 o
  -2   1  18      309.71      312.69     14.93 o
  -1   1  18      283.19      271.48     20.07 o
   0   1  18      118.21      102.29     12.98 o
   1   1  18      280.42      280.36     17.10 o
   2   1  18      309.80      324.48     17.58 o
   3   1  18      705.97      722.27     23.23 o
   4   1  18     1068.39     1089.42     24.96 o
   5   1  18       56.03       59.81      8.95 o
   6   1  18     2116.57     2221.19     40.09 o
   7   1  18     1102.07     1069.43     27.92 o
   8   1  18      221.07      218.41     15.24 o
   9   1  18      306.11      338.13     20.95 o
  10   1  18       15.75       20.87     11.78 o
  11   1  18        6.24       15.24     12.58 o
 -11   2  18       13.98        6.87     13.87 o
 -10   2  18       15.55        9.32     14.03 o
  -9   2  18      218.92      217.15     21.63 o
  -8   2  18       15.35       -1.73     14.45 o
  -7   2  18      245.23      264.37     26.22 o
  -6   2  18      231.01      217.03     23.31 o
  -5   2  18       75.15       55.81     12.89 o
  -4   2  18       15.26        5.13     13.65 o
  -3   2  18      827.16      801.39     31.32 o
  -2   2  18     1030.88      992.19     27.54 o
  -1   2  18     1109.96     1024.54     50.62 o
   0   2  18       70.76      101.16     11.72 o
   1   2  18     1075.62     1066.42     30.99 o
   2   2  18     1028.70      995.73     26.73 o
   3   2  18      810.85      774.60     21.51 o
   4   2  18       15.12       26.14      9.15 o
   5   2  18       77.80      100.21     12.55 o
   6   2  18      232.78      208.21     16.66 o
   7   2  18      240.31      210.11     14.88 o
   8   2  18       14.96       33.54     10.00 o
   9   2  18      222.62      242.34     16.72 o
  10   2  18       16.02        2.46     10.74 o
  11   2  18       13.93       19.33     11.37 o
 -10   3  18       32.70       17.76     17.66 o
  -9   3  18       86.81      149.78     53.55 o
  -8   3  18      291.05      297.39     37.41 o
  -7   3  18      665.30      683.96     37.49 o
  -6   3  18      959.98     1020.17     59.32 o
  -5   3  18      128.12      172.80     25.79 o
  -4   3  18      376.98      449.11     29.05 o
  -3   3  18      132.26      133.45     15.45 o
  -2   3  18      400.97      411.91     24.36 o
  -1   3  18       31.82       31.98     10.22 o
   0   3  18       57.01       39.86     10.43 o
   1   3  18       32.52       18.74      8.26 o
   2   3  18      398.54      406.27     13.53 o
   3   3  18      134.25      120.79     10.81 o
   4   3  18      373.72      358.65     17.83 o
   5   3  18      131.07      145.39     10.54 o
   6   3  18      952.42      966.96     23.70 o
   7   3  18      657.54      656.50     26.59 o
   8   3  18      288.57      276.06     19.37 o
   9   3  18       86.75      128.61     15.85 o
  10   3  18       32.18       15.38     12.01 o
  11   3  18       12.22       -4.36     24.44 o
 -10   4  18       39.56       44.81     19.82 o
  -9   4  18       50.64       46.52     18.77 o
  -8   4  18       13.52        3.44     15.23 o
  -7   4  18      244.46      250.96     27.00 o
  -6   4  18      837.17      857.72     38.12 o
  -5   4  18       24.41       28.47     15.06 o
  -4   4  18      947.83      884.13     49.32 o
  -3   4  18      188.70      192.35     17.36 o
  -2   4  18       40.66       11.88     12.12 o
  -1   4  18      147.80      164.21     15.07 o
   0   4  18      237.17      235.67     16.76 o
   1   4  18      150.43      189.62      9.69 o
   2   4  18       38.34       45.47      7.26 o
   3   4  18      192.50      206.86     12.78 o
   4   4  18      952.78      944.14     27.63 o
   5   4  18       23.65        2.23      6.89 o
   6   4  18      832.88      786.71     18.57 o
   7   4  18      246.63      267.66     19.26 o
   8   4  18       13.99       -9.83     11.67 o
   9   4  18       51.30       37.79     12.56 o
  10   4  18       40.84       19.44     12.21 o
 -10   5  18        1.92       13.06     18.33 o
  -9   5  18      271.62      264.98     29.61 o
  -8   5  18      166.18      262.25     27.83 o
  -7   5  18       98.80       81.15     29.87 o
  -6   5  18      819.79      811.64     40.73 o
  -5   5  18      170.50      158.80     21.12 o
  -4   5  18       10.74       13.28     14.49 o
  -3   5  18      849.29      910.01     32.47 o
  -2   5  18      265.88      282.67     17.79 o
  -1   5  18      125.21      117.36     14.76 o
   0   5  18      193.02      131.71     15.42 o
   1   5  18      129.71      116.03     17.10 o
   2   5  18      269.23      286.37     13.26 o
   3   5  18      864.95      916.16     23.94 o
   4   5  18       10.24        9.90      6.83 o
   5   5  18      169.68      190.85     11.32 o
   6   5  18      817.50      886.68     25.25 o
   7   5  18      100.34      104.17     14.78 o
   8   5  18      164.85      142.80     16.71 o
   9   5  18      274.32      254.96     20.49 o
  10   5  18        2.05       18.48     12.45 o
  -9   6  18       31.64       29.38     19.88 o
  -8   6  18       83.13       88.09     32.28 o
  -7   6  18       47.30       -4.22     26.25 o
  -6   6  18      199.64      220.94     21.61 o
  -5   6  18       42.09       36.74     15.90 o
  -4   6  18      422.28      380.88     29.56 o
  -3   6  18       63.01       42.52     16.08 o
  -2   6  18     1149.05     1130.45     32.74 o
  -1   6  18      130.03      118.44     14.55 o
   0   6  18      226.02      177.61     16.45 o
   1   6  18      127.70      166.37     20.80 o
   2   6  18     1160.10     1061.83     31.98 o
   3   6  18       61.38       42.41     10.15 o
   4   6  18      427.66      416.20     15.74 o
   5   6  18       41.11       61.88      9.26 o
   6   6  18      201.28      195.69     15.21 o
   7   6  18       47.04       34.68     14.15 o
   8   6  18       84.63       94.17     15.02 o
   9   6  18       31.85       12.17     18.58 o
  -9   7  18       39.75       52.24     41.93 o
  -8   7  18       12.56       11.16     26.85 o
  -7   7  18       84.73       50.98     32.28 o
  -6   7  18      343.02      280.56     42.84 o
  -5   7  18      297.47      297.87     31.52 o
  -4   7  18       20.60       33.55     28.21 o
  -3   7  18      414.89      422.52     29.25 o
  -2   7  18      377.76      407.34     30.15 o
  -1   7  18      162.85      170.20     19.89 o
   0   7  18      100.22      107.59     13.83 o
   1   7  18      163.26      137.72     19.77 o
   2   7  18      380.96      412.95     31.61 o
   3   7  18      411.87      491.09     24.17 o
   4   7  18       21.21        2.17      9.97 o
   5   7  18      299.35      291.96     16.02 o
   6   7  18      342.28      312.45     20.39 o
   7   7  18       85.26       93.46     24.73 o
   8   7  18       12.61       14.36     13.71 o
   9   7  18       38.75       33.34     15.63 o
  -8   8  18       20.81       22.41     23.45 o
  -7   8  18       10.91       -1.65     31.83 o
  -6   8  18       60.92      100.90     28.36 o
  -5   8  18      129.28      100.95     24.28 o
  -4   8  18       21.09       21.09     14.04 o
  -3   8  18       79.09       63.31     20.27 o
  -2   8  18      182.58      137.41     20.44 o
  -1   8  18      215.55      214.19     21.68 o
   0   8  18      299.61      288.24     23.62 o
   1   8  18      221.70      225.55     21.62 o
   2   8  18      184.28      154.39     19.04 o
   3   8  18       77.13       63.12     20.35 o
   4   8  18       22.33       28.22     13.99 o
   5   8  18      130.47       96.12     32.45 o
   6   8  18       60.44       66.57     16.64 o
   7   8  18       11.30       11.18     17.02 o
   8   8  18       20.97        5.38     35.60 o
  -7   9  18      212.03      183.05     82.36 o
  -6   9  18       99.30       98.33     27.15 o
  -5   9  18        4.71        4.86     20.92 o
  -4   9  18       48.95       10.15     44.04 o
  -3   9  18        0.16      -13.62     13.62 o
  -2   9  18      291.54      296.58     24.95 o
  -1   9  18       32.15       49.59     16.19 o
   0   9  18      142.61      177.47     21.26 o
   1   9  18       31.34       15.92     14.56 o
   2   9  18      291.55      316.74     25.05 o
   3   9  18        0.15      -11.49     14.04 o
   4   9  18       48.34       52.14     16.40 o
   5   9  18        4.86        7.47     14.65 o
   6   9  18       97.28       85.46     27.26 o
   7   9  18      212.63      178.54     27.42 o
  -6  10  18       18.35       -6.67     45.10 o
  -5  10  18        0.95       33.79     38.92 o
  -4  10  18       70.01      100.76     40.73 o
  -3  10  18      165.68      131.47     22.92 o
  -2  10  18       26.16       23.83     20.12 o
  -1  10  18       16.54       13.27     16.28 o
   0  10  18        2.78        8.63     17.18 o
   1  10  18       16.19       18.91     15.99 o
   2  10  18       26.30       22.04     16.78 o
   3  10  18      168.18      148.08     20.90 o
   4  10  18       69.92       89.00     23.89 o
   5  10  18        0.99        2.13     19.62 o
   6  10  18       18.49       21.80     25.00 o
  -5  11  18        2.51      -15.99     34.99 o
  -4  11  18       74.61       84.17     45.55 o
  -3  11  18       26.38       38.65     25.41 o
  -2  11  18       32.49       27.17     17.29 o
  -1  11  18       62.74       37.25     17.85 o
   0  11  18        0.07        8.00     15.63 o
   1  11  18       63.45       46.58     27.26 o
   2  11  18       31.86       40.71     17.84 o
   3  11  18       26.66       36.79     36.05 o
   4  11  18       73.98       58.82     19.88 o
   5  11  18        2.47       -6.34     20.90 o
  -2  12  18       32.49       29.51     32.13 o
  -1  12  18       18.43       14.53     17.79 o
   0  12  18        1.90       31.82     19.31 o
   1  12  18       17.41        4.85     18.98 o
   2  12  18       32.43       36.05     36.23 o
   1   0  19        4.81        3.81      8.76 o
   2   0  19      517.89      566.57     19.47 o
   3   0  19      336.00      282.57     10.48 o
   4   0  19       39.13       35.11      8.88 o
   5   0  19     1051.71     1089.14     27.04 o
   6   0  19      791.21      799.13     30.93 o
   7   0  19     2012.13     2011.93     51.61 o
   8   0  19      123.08       96.92     16.37 o
   9   0  19       97.51      120.91     18.20 o
  10   0  19       57.78       57.99     15.34 o
  11   0  19       86.30       90.91     23.79 o
 -11   1  19       17.50       56.41     27.45 o
 -10   1  19       72.59       87.53     17.79 o
  -9   1  19      144.35      153.62     28.60 o
  -8   1  19      101.19      138.95     18.21 o
  -7   1  19      414.01      482.96     26.40 o
  -6   1  19      707.41      690.51     42.38 o
  -5   1  19      948.93      950.97     27.88 o
  -4   1  19      712.28      764.19     55.62 o
  -3   1  19     2170.01     2164.96     37.75 o
  -2   1  19      800.59      814.96     31.03 o
  -1   1  19      667.23      639.41     28.74 o
   0   1  19      102.82       96.74     16.52 o
   1   1  19      658.40      660.95     29.53 o
   2   1  19      789.85      772.67     24.58 o
   3   1  19     2156.35     2075.50     46.30 o
   4   1  19      702.52      743.96     21.06 o
   5   1  19      945.61      891.11     26.94 o
   6   1  19      706.30      687.47     22.16 o
   7   1  19      419.41      450.61     19.55 o
   8   1  19       98.96      111.50     12.95 o
   9   1  19      145.44      160.18     15.63 o
  10   1  19       75.29       86.68     16.40 o
  11   1  19       17.60       31.17     19.08 o
 -10   2  19       21.48       30.24     19.46 o
  -9   2  19        9.56       -2.81     16.57 o
  -8   2  19      319.74      337.75     71.95 o
  -7   2  19      410.18      465.38     71.50 o
  -6   2  19      999.90     1024.89     52.71 o
  -5   2  19     1785.66     1919.52     46.75 o
  -4   2  19      734.15      830.38     39.08 o
  -3   2  19      788.91      748.90     30.21 o
  -2   2  19       29.68       46.60     11.18 o
  -1   2  19       95.66       94.23     14.72 o
   0   2  19      158.81      211.24     23.56 o
   1   2  19       91.65       54.26     12.16 o
   2   2  19       30.13       40.04     10.82 o
   3   2  19      779.22      764.25     27.90 o
   4   2  19      738.55      787.77     29.63 o
   5   2  19     1786.62     1972.61     89.74 o
   6   2  19     1004.86      989.00     31.27 o
   7   2  19      412.16      438.02     30.86 o
   8   2  19      318.34      297.91     22.46 o
   9   2  19       10.39       -6.93      9.25 o
  10   2  19       21.67       35.98     11.33 o
 -10   3  19       10.92      -13.88     16.64 o
  -9   3  19       36.23       55.09     20.66 o
  -8   3  19       23.29       13.80     17.38 o
  -7   3  19        2.74        9.09     15.12 o
  -6   3  19       30.25       40.08     13.68 o
  -5   3  19      274.46      238.76     24.64 o
  -4   3  19      216.17      216.99     23.10 o
  -3   3  19      278.42      286.57     20.58 o
  -2   3  19      315.79      344.88     22.34 o
  -1   3  19       10.57       -0.04     11.51 o
   0   3  19      278.03      241.27     15.51 o
   1   3  19       11.53       -6.69      6.69 o
   2   3  19      308.85      351.12     12.75 o
   3   3  19      282.43      277.76     14.14 o
   4   3  19      212.09      161.30     13.98 o
   5   3  19      271.88      245.73     12.34 o
   6   3  19       30.49        6.98     11.96 o
   7   3  19        3.45        4.43     10.53 o
   8   3  19       23.15       28.20     15.11 o
   9   3  19       37.78       45.35     13.15 o
  10   3  19       11.51        1.43     15.85 o
 -10   4  19       25.19       51.15     21.26 o
  -9   4  19       42.89       39.39     18.99 o
  -8   4  19       21.46       10.39     16.08 o
  -7   4  19       66.70       74.03     43.29 o
  -6   4  19      536.47      422.96     32.43 o
  -5   4  19       60.36       52.47     18.12 o
  -4   4  19      468.12      431.14     48.12 o
  -3   4  19      516.26      549.32     26.40 o
  -2   4  19       46.12       50.30     14.07 o
  -1   4  19      483.87      490.21     22.71 o
   0   4  19      398.87      414.71     21.20 o
   1   4  19      490.43      439.14     21.94 o
   2   4  19       44.60       60.46      7.81 o
   3   4  19      528.61      580.40     20.27 o
   4   4  19      471.65      452.74     20.17 o
   5   4  19       62.79       46.17      8.52 o
   6   4  19      547.07      528.98     24.65 o
   7   4  19       66.73       69.45     13.65 o
   8   4  19       20.79        7.93     10.65 o
   9   4  19       42.45       19.45     14.19 o
  10   4  19       25.04       25.60     22.16 o
  -9   5  19       12.49       29.60     18.43 o
  -8   5  19      107.70       85.32     21.89 o
  -7   5  19       72.54       45.55     30.77 o
  -6   5  19       96.48      132.92     20.42 o
  -5   5  19       21.47       41.33     16.52 o
  -4   5  19       90.70      114.78     20.15 o
  -3   5  19      173.41      202.49     23.55 o
  -2   5  19      517.11      539.83     23.89 o
  -1   5  19      486.76      468.68     22.60 o
   0   5  19        3.30       -5.34      9.85 o
   1   5  19      506.60      512.61     16.86 o
   2   5  19      519.14      575.41     24.10 o
   3   5  19      172.15      168.26     15.13 o
   4   5  19       90.27      104.63     12.39 o
   5   5  19       20.40       18.29      8.73 o
   6   5  19       97.19       99.02     16.61 o
   7   5  19       73.83       52.81     13.13 o
   8   5  19      108.91      118.88     16.09 o
   9   5  19       11.73       27.04     13.12 o
  10   5  19       27.79       15.72     20.33 o
  -9   6  19        8.74       14.59     18.83 o
  -8   6  19       80.80       57.02     31.07 o
  -7   6  19       22.82       -9.96     23.83 o
  -6   6  19        4.06       10.91     15.84 o
  -5   6  19       51.71       80.76     18.14 o
  -4   6  19       63.85       52.67     18.70 o
  -3   6  19        2.78        8.22     16.30 o
  -2   6  19        4.38       -9.83     10.75 o
  -1   6  19       47.52       65.74     13.57 o
   0   6  19      100.18      116.23     15.85 o
   1   6  19       49.97       37.75     12.19 o
   2   6  19        3.72        6.35     11.54 o
   3   6  19        3.23        2.42      7.18 o
   4   6  19       65.26       59.18      9.12 o
   5   6  19       50.72       71.73      9.29 o
   6   6  19        4.97       11.96     10.84 o
   7   6  19       23.20       31.80     17.81 o
   8   6  19       83.37       86.35     17.58 o
   9   6  19        8.94       -7.91     22.63 o
  -8   7  19       53.00       73.91     32.88 o
  -7   7  19       60.79       28.66     29.26 o
  -6   7  19       64.93       66.97     30.77 o
  -5   7  19       27.27       30.69     16.90 o
  -4   7  19      131.45      100.93     20.12 o
  -3   7  19      368.53      371.83     32.58 o
  -2   7  19      485.25      507.80     34.17 o
  -1   7  19      394.02      412.42     26.46 o
   0   7  19      113.78      152.98     19.99 o
   1   7  19      382.76      441.29     26.08 o
   2   7  19      481.51      494.22     26.81 o
   3   7  19      365.48      360.53     23.47 o
   4   7  19      131.09      140.80     17.46 o
   5   7  19       28.68        7.34     11.28 o
   6   7  19       64.03       63.17     20.72 o
   7   7  19       61.93       51.85     20.36 o
   8   7  19       52.79       48.54     19.48 o
  -8   8  19       83.43      115.97     28.24 o
  -7   8  19       14.49       23.18     22.63 o
  -6   8  19      106.21      186.29     55.21 o
  -5   8  19       26.68       24.82     22.97 o
  -4   8  19       66.38       57.34     16.75 o
  -3   8  19       76.82      105.78     18.22 o
  -2   8  19       27.53       38.56     15.80 o
  -1   8  19      151.62      179.29     21.03 o
   0   8  19        3.41      -12.29     12.29 o
   1   8  19      150.71      170.12     20.60 o
   2   8  19       26.82       45.47     15.35 o
   3   8  19       77.42       87.95     16.70 o
   4   8  19       67.26       93.76     17.22 o
   5   8  19       27.43       25.83     15.14 o
   6   8  19      106.59      126.80     18.79 o
   7   8  19       14.95       37.78     17.54 o
   8   8  19       83.99      168.17     26.87 o
  -7   9  19       27.56       67.82     24.71 o
  -6   9  19       12.20       13.58     63.35 o
  -5   9  19       48.86       29.31     21.97 o
  -4   9  19       15.67       16.27     20.75 o
  -3   9  19      165.00      205.74     22.82 o
  -2   9  19      106.73       72.13     21.47 o
  -1   9  19       86.67       65.44     18.29 o
   0   9  19       77.22       53.16     17.81 o
   1   9  19       83.63       68.98     25.00 o
   2   9  19      108.46       80.35     17.89 o
   3   9  19      165.03      170.36     21.25 o
   4   9  19       16.15       26.15     23.91 o
   5   9  19       50.53       54.68     25.49 o
   6   9  19       11.66        4.87     15.41 o
   7   9  19       27.59       50.26     19.92 o
  -6  10  19       41.92       49.47     40.73 o
  -5  10  19      120.19      109.42     27.62 o
  -4  10  19       10.52       35.60     38.01 o
  -3  10  19        1.46        7.46     19.98 o
  -2  10  19        8.10      -13.50     13.50 o
  -1  10  19        2.44        8.43     15.86 o
   0  10  19      389.79      364.85     28.47 o
   1  10  19        2.69        8.34     14.68 o
   2  10  19        8.06        8.34     16.21 o
   3  10  19        1.65      -14.94     14.94 o
   4  10  19       10.77       26.19     16.95 o
   5  10  19      121.13      113.26     28.21 o
   6  10  19       42.48       11.57     35.75 o
  -4  11  19        3.06        1.81     38.61 o
  -3  11  19       82.64       69.99     44.35 o
  -2  11  19       45.82       27.71     17.89 o
  -1  11  19      191.26      173.04     23.46 o
   0  11  19        2.54       20.23     17.16 o
   1  11  19      191.67      187.76     28.11 o
   2  11  19       45.85       41.07     28.57 o
   3  11  19       81.94       69.90     24.55 o
   4  11  19        3.19        1.17     17.55 o
   0  12  19       10.98       19.80     24.03 o
   0   0  20       76.60       51.61     31.68 o
   1   0  20        0.07       -9.32      9.32 o
   2   0  20      474.69      426.05     18.02 o
   3   0  20       11.40        9.30      6.20 o
   4   0  20      620.65      549.56     18.78 o
   5   0  20        0.96       -8.61      8.62 o
   6   0  20      858.97      729.05     26.71 o
   7   0  20       12.32       -3.14     12.91 o
   8   0  20      274.71      276.62     22.41 o
   9   0  20       77.90       82.51     20.94 o
  10   0  20       37.32       53.16     16.63 o
 -10   1  20       33.94       41.52     15.46 o
  -9   1  20      177.24      166.23     20.20 o
  -8   1  20       28.89       31.55     15.60 o
  -7   1  20       24.92       11.80     18.85 o
  -6   1  20      194.35      182.84     18.55 o
  -5   1  20      321.27      332.45     20.59 o
  -4   1  20      391.20      403.50     19.12 o
  -3   1  20      109.42      147.85     12.67 o
  -2   1  20     2289.92     2168.24     49.86 o
  -1   1  20       53.60       53.65     12.55 o
   0   1  20      376.54      444.83     22.35 o
   1   1  20       49.64       57.45     12.07 o
   2   1  20     2264.68     2175.24     42.66 o
   3   1  20      113.49      137.83     16.17 o
   4   1  20      393.19      428.23     22.91 o
   5   1  20      323.39      352.47     16.87 o
   6   1  20      188.22      190.00     16.12 o
   7   1  20       25.87       15.27      9.64 o
   8   1  20       27.71       10.81     10.22 o
   9   1  20      176.85      171.51     15.51 o
  10   1  20       34.36       50.22     15.55 o
 -10   2  20       60.44       81.97     21.97 o
  -9   2  20      445.86      436.61     68.93 o
  -8   2  20       68.44       83.93     37.26 o
  -7   2  20      893.61      799.64     39.63 o
  -6   2  20      281.04      323.82     22.01 o
  -5   2  20      234.76      251.70     25.98 o
  -4   2  20      114.81      127.15     15.17 o
  -3   2  20      577.82      555.80     39.52 o
  -2   2  20      208.36      176.01     14.16 o
  -1   2  20      233.82      245.35     17.97 o
   0   2  20       56.26       65.89     13.68 o
   1   2  20      237.44      219.49     23.85 o
   2   2  20      211.65      187.77     14.89 o
   3   2  20      573.68      538.16     32.05 o
   4   2  20      114.79      137.20     17.94 o
   5   2  20      243.96      258.65     17.66 o
   6   2  20      276.44      317.35     36.66 o
   7   2  20      906.97      803.18     29.34 o
   8   2  20       67.36       47.95     11.47 o
   9   2  20      449.65      423.79     20.93 o
  10   2  20       61.35       64.98     13.27 o
 -10   3  20       30.17       34.46     20.50 o
  -9   3  20       24.13      -12.60     16.66 o
  -8   3  20        3.51       14.14     17.65 o
  -7   3  20       13.98       13.45     16.72 o
  -6   3  20      216.31      228.65     19.76 o
  -5   3  20      111.89       69.23     24.13 o
  -4   3  20      119.12      164.29     22.83 o
  -3   3  20      325.34      316.40     31.22 o
  -2   3  20      978.29      886.72     35.01 o
  -1   3  20      607.20      688.45     27.20 o
   0   3  20      771.80      710.67     24.74 o
   1   3  20      605.84      703.18     30.92 o
   2   3  20      992.99      948.52     27.89 o
   3   3  20      333.73      334.52     15.38 o
   4   3  20      118.17       97.50     16.34 o
   5   3  20      109.54      124.61     14.08 o
   6   3  20      217.11      254.60     18.39 o
   7   3  20       13.47        3.16     10.80 o
   8   3  20        3.13        6.62     11.06 o
   9   3  20       23.10       26.13     12.76 o
  10   3  20       29.68       45.35     13.58 o
 -10   4  20       75.88       19.01     30.17 o
  -9   4  20       80.20       78.14     21.89 o
  -8   4  20        9.70       17.69     17.24 o
  -7   4  20      440.33      413.49     33.07 o
  -6   4  20      718.37      643.75     35.43 o
  -5   4  20      135.00      131.71     22.31 o
  -4   4  20      121.31       92.12     21.01 o
  -3   4  20      408.63      401.64     30.45 o
  -2   4  20      686.91      611.56     29.78 o
  -1   4  20      152.33      143.68     15.76 o
   0   4  20       63.00       83.83     12.87 o
   1   4  20      151.86      116.39     13.15 o
   2   4  20      693.08      633.91     17.72 o
   3   4  20      398.39      395.22     19.71 o
   4   4  20      114.76      138.11     13.32 o
   5   4  20      136.29      172.25     15.41 o
   6   4  20      708.71      663.58     26.56 o
   7   4  20      445.87      426.63     38.71 o
   8   4  20        9.71        1.98     11.89 o
   9   4  20       80.08      104.82     16.32 o
  10   4  20       75.13       81.92     20.30 o
  -9   5  20       16.21       11.56     18.94 o
  -8   5  20       16.17        9.78     16.44 o
  -7   5  20       46.83       45.85     29.87 o
  -6   5  20       64.38       70.83     19.17 o
  -5   5  20       68.48       94.61     19.68 o
  -4   5  20       44.33       48.03     18.05 o
  -3   5  20      288.81      275.57     26.88 o
  -2   5  20      658.18      604.28     27.26 o
  -1   5  20       76.05      135.79     20.25 o
   0   5  20       45.94       72.28     13.76 o
   1   5  20       77.56      110.69     13.51 o
   2   5  20      659.02      604.75     19.68 o
   3   5  20      283.97      289.73     19.76 o
   4   5  20       44.69       28.21      9.13 o
   5   5  20       66.39       85.00     17.28 o
   6   5  20       66.06       85.81     15.68 o
   7   5  20       46.62       43.44     13.08 o
   8   5  20       16.50       -3.49     13.00 o
   9   5  20       17.14       35.22     15.24 o
  -9   6  20       95.98       70.49     28.06 o
  -8   6  20      113.44      128.81     38.01 o
  -7   6  20      521.03      473.33     53.09 o
  -6   6  20       49.03       70.91     18.70 o
  -5   6  20        8.10       23.55     16.52 o
  -4   6  20      110.55      156.19     22.31 o
  -3   6  20       44.62       17.36     16.87 o
  -2   6  20      796.91      926.53     47.97 o
  -1   6  20       20.42       15.34     23.68 o
   0   6  20      109.33       87.64     21.37 o
   1   6  20       19.92       30.07     29.71 o
   2   6  20      788.32      823.50     29.38 o
   3   6  20       43.63       32.68     10.04 o
   4   6  20      105.50      132.95     13.69 o
   5   6  20        7.16        6.53      9.85 o
   6   6  20       49.21       52.62     14.05 o
   7   6  20      519.16      505.84     37.84 o
   8   6  20      114.63      112.37     22.09 o
   9   6  20       97.00       56.16     20.87 o
  -8   7  20        6.99      -25.34     25.34 o
  -7   7  20       31.15      -24.74     24.74 o
  -6   7  20       76.91      107.09     37.11 o
  -5   7  20        6.10        9.06     18.25 o
  -4   7  20      126.42      135.66     22.24 o
  -3   7  20      415.54      356.84     29.64 o
  -2   7  20      296.00      266.98     27.76 o
  -1   7  20      131.86      117.30     22.76 o
   0   7  20        2.30      -18.16     19.85 o
   1   7  20      128.36      113.77     22.40 o
   2   7  20      299.50      296.55     27.38 o
   3   7  20      412.66      395.65     19.14 o
   4   7  20      126.22      149.34     24.52 o
   5   7  20        5.56        7.98     11.21 o
   6   7  20       76.88      103.33     20.96 o
   7   7  20       30.93       18.27     17.16 o
   8   7  20        7.21       16.50     15.75 o
  -7   8  20       41.69       71.37     25.47 o
  -6   8  20       95.52      127.98     39.82 o
  -5   8  20       18.20       67.06     23.70 o
  -4   8  20       90.85       83.63     23.62 o
  -3   8  20      300.26      288.80     24.53 o
  -2   8  20       26.41       24.87     15.85 o
  -1   8  20       33.14       40.45     17.63 o
   0   8  20       13.57        7.61     17.86 o
   1   8  20       33.93       35.03     15.40 o
   2   8  20       25.60       20.30     14.56 o
   3   8  20      303.98      314.51     40.63 o
   4   8  20       88.34       99.22     17.75 o
   5   8  20       17.53       14.37     14.47 o
   6   8  20       97.07      109.57     21.15 o
   7   8  20       42.48       73.41     20.76 o
  -6   9  20        5.77      -11.66     21.35 o
  -5   9  20       16.37       29.11     21.35 o
  -4   9  20       65.26       79.07     36.65 o
  -3   9  20       53.26       89.26     18.48 o
  -2   9  20       54.22       50.16     21.23 o
  -1   9  20       35.47       49.89     21.47 o
   0   9  20       86.97       78.33     18.90 o
   1   9  20       35.63       33.10     16.75 o
   2   9  20       55.13       76.54     18.46 o
   3   9  20       53.81       86.06     18.72 o
   4   9  20       65.79       63.04     24.67 o
   5   9  20       16.06       27.96     16.90 o
   6   9  20        6.05      -16.01     16.01 o
  -5  10  20       92.03      120.24     29.13 o
  -4  10  20       77.56       17.50     35.90 o
  -3  10  20       45.61       -8.75     32.58 o
  -2  10  20       30.39       52.42     22.64 o
  -1  10  20       37.06       13.92     17.02 o
   0  10  20      242.74      266.08     26.17 o
   1  10  20       36.36       40.70     17.70 o
   2  10  20       31.38       36.53     21.61 o
   3  10  20       45.20       65.84     18.33 o
   4  10  20       78.84       76.49     19.14 o
   5  10  20       93.37      105.59     39.22 o
  -3  11  20       58.86       25.34     40.73 o
  -2  11  20       68.24       70.49     31.48 o
  -1  11  20       27.05       18.91     17.54 o
   0  11  20       58.69       57.28     20.42 o
   1  11  20       28.02       13.24     17.52 o
   2  11  20       67.07      118.40     28.91 o
   3  11  20       58.10      111.63     26.67 o
   1   0  21        3.72        1.24     11.26 o
   2   0  21      592.41      590.79     26.14 o
   3   0  21      989.97      972.61     27.53 o
   4   0  21       96.07      144.57     13.12 o
   5   0  21      235.27      259.77     15.41 o
   6   0  21       44.73       61.43     15.41 o
   7   0  21      744.04      872.90     30.83 o
   8   0  21       45.59       40.70     13.30 o
   9   0  21       82.63      135.39     24.94 o
  10   0  21      101.41      104.88     19.61 o
 -10   1  21        6.36        5.75     15.14 o
  -9   1  21        6.06       11.05     17.82 o
  -8   1  21       36.52       27.05     17.68 o
  -7   1  21      320.54      344.12     52.07 o
  -6   1  21      355.73      348.97     26.70 o
  -5   1  21      745.77      771.88     26.48 o
  -4   1  21       51.17       32.00     10.51 o
  -3   1  21      804.32      762.97     23.89 o
  -2   1  21      295.71      311.20     16.48 o
  -1   1  21       39.70       30.30     12.60 o
   0   1  21      301.84      256.90     18.80 o
   1   1  21       40.43        6.81     17.42 o
   2   1  21      298.95      322.50     20.41 o
   3   1  21      809.80      765.22     29.26 o
   4   1  21       45.74       29.61     12.88 o
   5   1  21      753.31      842.59     23.98 o
   6   1  21      353.69      324.83     19.07 o
   7   1  21      321.82      344.77     20.56 o
   8   1  21       36.94       15.56     10.45 o
   9   1  21        5.79       14.69     10.95 o
  10   1  21        5.92       -0.53     10.62 o
 -10   2  21       13.68       47.13     26.85 o
  -9   2  21      266.25      323.88     40.73 o
  -8   2  21      137.75      100.25     38.16 o
  -7   2  21      173.74      218.18     35.90 o
  -6   2  21       70.28       63.39     14.94 o
  -5   2  21       94.20      111.31     16.15 o
  -4   2  21      345.71      377.50     21.70 o
  -3   2  21     1301.56     1369.75     44.90 o
  -2   2  21     2557.91     2478.05     72.43 o
  -1   2  21       17.59        9.92     15.10 o
   0   2  21      849.83      807.23     29.40 o
   1   2  21       17.38       13.76     10.17 o
   2   2  21     2579.94     2487.59     47.44 o
   3   2  21     1296.51     1387.22     39.88 o
   4   2  21      352.69      337.99     21.69 o
   5   2  21       95.41      116.85     13.84 o
   6   2  21       72.24       88.94     17.18 o
   7   2  21      175.92      184.51     25.91 o
   8   2  21      137.12      124.75     16.62 o
   9   2  21      269.45      303.13     22.25 o
  10   2  21       13.72       12.62     12.74 o
  -9   3  21       31.38       47.11     29.11 o
  -8   3  21      322.11      367.10     32.29 o
  -7   3  21       31.42       28.29     18.47 o
  -6   3  21       50.13       48.92     14.79 o
  -5   3  21       43.93        5.49     17.78 o
  -4   3  21       61.65       44.72     19.34 o
  -3   3  21      224.91      188.12     50.68 o
  -2   3  21       49.10       40.05     15.97 o
  -1   3  21       28.38       18.12     12.56 o
   0   3  21      520.64      480.10     21.44 o
   1   3  21       27.39       17.81     10.01 o
   2   3  21       46.82       51.99     12.23 o
   3   3  21      229.16      231.35     19.86 o
   4   3  21       61.25       93.05     11.14 o
   5   3  21       46.36       25.73     10.81 o
   6   3  21       50.23       52.19     12.37 o
   7   3  21       32.17       49.29     12.78 o
   8   3  21      326.67      352.03     22.70 o
   9   3  21       32.21       31.13     13.32 o
  -9   4  21       35.71       10.91     18.19 o
  -8   4  21       68.99       86.32     22.11 o
  -7   4  21        7.46       21.09     19.46 o
  -6   4  21      167.57      205.27     24.38 o
  -5   4  21      338.79      404.05     31.29 o
  -4   4  21      213.47      206.76     26.54 o
  -3   4  21     1717.15     1638.75     59.62 o
  -2   4  21     1224.40     1239.32     41.45 o
  -1   4  21      472.08      489.17     23.94 o
   0   4  21      859.09      845.97     28.07 o
   1   4  21      464.96      499.02     24.00 o
   2   4  21     1210.14     1256.66     34.19 o
   3   4  21     1722.07     1786.65     38.12 o
   4   4  21      217.04      245.86     16.45 o
   5   4  21      343.27      387.78     20.72 o
   6   4  21      170.99      161.41     16.70 o
   7   4  21        7.38        0.98     10.92 o
   8   4  21       67.80       71.84     18.05 o
   9   4  21       36.60       25.98     15.57 o
  -9   5  21       20.20       17.06     19.50 o
  -8   5  21       70.80       59.34     40.42 o
  -7   5  21       97.56      116.75     35.60 o
  -6   5  21      210.78      244.24     28.21 o
  -5   5  21       68.61       79.85     47.82 o
  -4   5  21      184.47      172.98     24.78 o
  -3   5  21      177.90      189.39     30.47 o
  -2   5  21      205.97      223.70     26.97 o
  -1   5  21       23.25      -16.65     16.65 o
   0   5  21      247.81      221.82     34.84 o
   1   5  21       23.54       -9.18     12.81 o
   2   5  21      203.81      186.27     21.94 o
   3   5  21      175.89      187.66     16.56 o
   4   5  21      186.28      180.02     14.43 o
   5   5  21       70.07       57.70     11.30 o
   6   5  21      213.00      237.78     20.93 o
   7   5  21       97.62      123.84     18.47 o
   8   5  21       70.62       88.46     21.15 o
   9   5  21       20.33       10.37     17.09 o
  -8   6  21       60.53       47.97     32.28 o
  -7   6  21        6.49      -25.94     25.94 o
  -6   6  21       96.71      135.45     38.61 o
  -5   6  21       94.33       83.26     25.79 o
  -4   6  21       71.50       40.44     18.86 o
  -3   6  21      533.51      541.76     35.92 o
  -2   6  21      107.07       94.32     22.20 o
  -1   6  21       37.97       73.68     21.94 o
   0   6  21      280.34      401.26     33.63 o
   1   6  21       37.09       57.46     21.42 o
   2   6  21      112.08       61.84     28.96 o
   3   6  21      534.64      541.50     35.47 o
   4   6  21       72.13       90.77     19.90 o
   5   6  21       94.88      104.67     14.47 o
   6   6  21       94.59      131.06     21.59 o
   7   6  21        5.81       19.93     19.46 o
   8   6  21       61.88       54.13     53.25 o
  -8   7  21       55.27       99.55     36.20 o
  -7   7  21       33.40       53.09     33.49 o
  -6   7  21       69.42       60.33     34.39 o
  -5   7  21      138.12       95.45     21.35 o
  -4   7  21       66.82       59.23     20.91 o
  -3   7  21      235.66      217.94     26.81 o
  -2   7  21      107.07      132.24     24.62 o
  -1   7  21      193.23      168.46     26.45 o
   0   7  21      321.49      381.00     26.93 o
   1   7  21      191.48      137.53     25.06 o
   2   7  21      106.12      148.67     24.60 o
   3   7  21      236.78      274.35     28.70 o
   4   7  21       66.46       73.29     14.47 o
   5   7  21      136.20       98.97     19.46 o
   6   7  21       71.47       91.23     19.59 o
   7   7  21       32.17       19.19     17.07 o
   8   7  21       54.23       84.17     37.71 o
  -7   8  21        6.11        7.30     23.10 o
  -6   8  21      127.27      200.95     39.22 o
  -5   8  21      155.37      214.66     41.78 o
  -4   8  21       19.95       27.17     16.36 o
  -3   8  21      191.61      159.59     21.85 o
  -2   8  21      171.33      175.70     22.86 o
  -1   8  21      127.99      129.73     20.88 o
   0   8  21       74.20       72.41     38.31 o
   1   8  21      130.80      101.05     57.02 o
   2   8  21      171.47      189.23     21.58 o
   3   8  21      192.66      145.84     20.12 o
   4   8  21       20.27       31.31     18.15 o
   5   8  21      153.63      213.11     41.63 o
   6   8  21      126.83      125.41     22.47 o
   7   8  21        6.04        4.02     16.37 o
  -6   9  21       11.70      -15.44     37.56 o
  -5   9  21        9.80        8.11     22.97 o
  -4   9  21       36.85       36.45     23.83 o
  -3   9  21      144.89      105.67     20.87 o
  -2   9  21        3.10       -4.69     15.88 o
  -1   9  21        1.23      -10.53     20.06 o
   0   9  21        5.49      -22.44     24.28 o
   1   9  21        1.13        8.50     16.72 o
   2   9  21        2.76       -6.22     15.46 o
   3   9  21      142.30      169.36     43.56 o
   4   9  21       37.96       38.29     37.26 o
   5   9  21        9.17        6.94     30.47 o
   6   9  21       11.04       14.18     34.39 o
  -4  10  21      118.54      178.59     50.98 o
  -3  10  21      235.90      226.86     53.09 o
  -2  10  21       74.47        3.41     21.01 o
  -1  10  21       90.14      106.79     25.60 o
   0  10  21       11.44       32.71     17.55 o
   1  10  21       90.02       59.17     29.64 o
   2  10  21       73.18       64.17     20.07 o
   3  10  21      235.49      221.04     24.89 o
   4  10  21      116.92      118.73     27.23 o
  -2  11  21       18.93       -9.65     40.12 o
  -1  11  21       43.73       53.64     19.93 o
   0  11  21       35.69       43.37     31.06 o
   1  11  21       44.28       49.20     25.11 o
   2  11  21       18.58       17.55     36.13 o
   0   0  22      828.20      854.98     45.33 o
   1   0  22        2.07        6.03     11.72 o
   2   0  22      654.89      765.17     43.67 o
   3   0  22     1171.95     1224.81     51.19 o
   4   0  22       14.94       -1.63     14.64 o
   5   0  22      232.70      208.76     14.13 o
   6   0  22      322.50      307.12     20.90 o
   7   0  22        2.63       -4.30     10.76 o
   8   0  22        7.08       11.70     13.43 o
   9   0  22        1.94        0.21     11.78 o
  -9   1  22      162.16      203.53     22.54 o
  -8   1  22      111.44      119.69     18.31 o
  -7   1  22      307.98      347.70     41.18 o
  -6   1  22      221.39      212.76     24.80 o
  -5   1  22      155.89      139.50     14.86 o
  -4   1  22      160.13      146.71     15.22 o
  -3   1  22      785.69      781.60     24.30 o
  -2   1  22      294.76      278.23     36.30 o
  -1   1  22       48.96       30.86     12.83 o
   0   1  22       19.87        6.87     12.35 o
   1   1  22       49.30       40.96     13.36 o
   2   1  22      296.51      275.83     20.59 o
   3   1  22      789.12      779.20     30.41 o
   4   1  22      159.70      144.61     17.70 o
   5   1  22      151.10      135.44     17.47 o
   6   1  22      216.86      202.44     22.59 o
   7   1  22      305.27      348.69     48.98 o
   8   1  22      110.70      132.62     20.67 o
   9   1  22      160.28      174.88     29.81 o
  -9   2  22       36.71       10.25     18.77 o
  -8   2  22       15.75        7.90     17.48 o
  -7   2  22        7.37        4.67     16.08 o
  -6   2  22       67.76       76.89     15.53 o
  -5   2  22       77.35       93.83     15.39 o
  -4   2  22      109.08       78.39     17.65 o
  -3   2  22      459.99      499.03     32.13 o
  -2   2  22     1206.52     1305.92     43.19 o
  -1   2  22      121.20      147.39     16.82 o
   0   2  22      251.69      302.26     20.80 o
   1   2  22      117.67      130.14     16.26 o
   2   2  22     1236.09     1362.34     35.01 o
   3   2  22      458.49      427.63     24.61 o
   4   2  22      108.29       74.50     15.29 o
   5   2  22       79.02       68.25     18.07 o
   6   2  22       69.22       74.99     13.49 o
   7   2  22        7.17       10.90     11.27 o
   8   2  22       15.39       26.06     14.73 o
   9   2  22       37.45       31.98     13.52 o
  -9   3  22      128.31      115.50     24.28 o
  -8   3  22       63.72       53.78     20.23 o
  -7   3  22        8.30       -4.41     16.74 o
  -6   3  22      127.93      133.51     17.97 o
  -5   3  22       86.82       60.30     14.99 o
  -4   3  22      360.12      373.81     32.17 o
  -3   3  22      130.16      110.43     46.31 o
  -2   3  22      617.07      579.02     30.16 o
  -1   3  22       61.61       51.91     14.21 o
   0   3  22       64.17       93.24     15.81 o
   1   3  22       61.28       44.49     11.80 o
   2   3  22      612.35      615.96     24.90 o
   3   3  22      130.18      139.27     17.77 o
   4   3  22      361.54      362.90     17.68 o
   5   3  22       89.87       81.97     13.98 o
   6   3  22      126.60      165.91     25.56 o
   7   3  22        8.25        4.19     11.06 o
   8   3  22       63.28       43.39     15.81 o
   9   3  22      127.55      195.34     22.44 o
  -9   4  22       41.79       62.04     21.80 o
  -8   4  22       25.74      -11.37     15.77 o
  -7   4  22       53.19       55.18     20.65 o
  -6   4  22       49.59       74.88     20.29 o
  -5   4  22      229.49      187.94     25.90 o
  -4   4  22       62.00       36.96     20.61 o
  -3   4  22      379.98      360.22     91.56 o
  -2   4  22     1442.62     1636.17     60.38 o
  -1   4  22       57.22       39.56     18.97 o
   0   4  22        5.60       37.33     20.21 o
   1   4  22       57.05       81.35     22.93 o
   2   4  22     1441.36     1561.10     49.78 o
   3   4  22      373.94      385.12     36.52 o
   4   4  22       60.98       26.28     20.97 o
   5   4  22      232.00      229.05     19.15 o
   6   4  22       47.96       54.80     14.52 o
   7   4  22       52.63       58.60     17.57 o
   8   4  22       25.53       40.96     18.12 o
   9   4  22       42.42       52.27     20.00 o
  -8   5  22      116.46      154.21     40.58 o
  -7   5  22      169.51       78.44     34.39 o
  -6   5  22       19.73       21.17     17.91 o
  -5   5  22      313.22      283.78     28.89 o
  -4   5  22      146.35      173.68     25.22 o
  -3   5  22      325.98      362.81     31.82 o
  -2   5  22       59.95       85.79     23.12 o
  -1   5  22       19.42       -7.18     30.92 o
   0   5  22        6.05       -3.47     17.05 o
   1   5  22       20.07       33.23     29.56 o
   2   5  22       58.13       92.07     23.45 o
   3   5  22      325.29      345.42     48.27 o
   4   5  22      144.48      180.62     22.94 o
   5   5  22      314.46      336.20     20.02 o
   6   5  22       21.39       43.03     27.75 o
   7   5  22      170.45      207.42     29.26 o
   8   5  22      116.20       63.42     20.64 o
  -8   6  22       28.11        1.51     30.77 o
  -7   6  22        5.49       19.31     30.17 o
  -6   6  22       19.42       10.56     29.56 o
  -5   6  22      117.34       94.82     26.40 o
  -4   6  22       44.77       54.35     21.31 o
  -3   6  22      380.37      386.54     57.32 o
  -2   6  22       38.19       46.38     20.30 o
  -1   6  22      179.16      197.48     35.45 o
   0   6  22      394.03      489.35     36.54 o
   1   6  22      180.91      129.29     39.52 o
   2   6  22       39.31       59.43     31.37 o
   3   6  22      388.46      466.49     34.19 o
   4   6  22       45.96       -7.74     25.49 o
   5   6  22      114.90      121.88     38.31 o
   6   6  22       19.77       14.84     15.96 o
   7   6  22        5.54        3.65     14.83 o
   8   6  22       28.45       31.40     19.01 o
  -7   7  22       25.95       -5.13     27.75 o
  -6   7  22       22.32       -6.64     25.34 o
  -5   7  22      110.88       69.99     34.99 o
  -4   7  22       72.23      137.01     24.57 o
  -3   7  22      101.99      123.54     25.64 o
  -2   7  22       66.88       90.70     23.11 o
  -1   7  22       15.24       29.05     19.94 o
   0   7  22       93.93       51.36     21.34 o
   1   7  22       15.15       25.45     19.51 o
   2   7  22       69.25       96.59     23.02 o
   3   7  22      103.51      126.85     24.86 o
   4   7  22       73.57       95.03     31.83 o
   5   7  22      110.62       87.18     38.01 o
   6   7  22       21.03      -12.97     28.96 o
   7   7  22       26.23       14.18     32.88 o
  -6   8  22        2.31       23.93     24.70 o
  -5   8  22       44.61       61.84     56.56 o
  -4   8  22        7.86       17.67     16.56 o
  -3   8  22       38.41       53.30     18.64 o
  -2   8  22      156.30      213.82     24.02 o
  -1   8  22       99.72       71.65     24.35 o
   0   8  22      111.95       41.91     35.30 o
   1   8  22      100.61      109.63     25.16 o
   2   8  22      152.10      204.97     33.03 o
   3   8  22       37.86       50.61     22.20 o
   4   8  22        8.28        2.38     18.66 o
   5   8  22       43.53       31.68     31.37 o
   6   8  22        2.19        3.02     28.66 o
  -5   9  22       14.30       24.98     24.78 o
  -4   9  22       70.65       74.79     26.28 o
  -3   9  22       69.31       83.68     20.05 o
  -2   9  22       59.22       75.88     20.31 o
  -1   9  22       32.06       11.68     20.29 o
   0   9  22       21.68       -5.86     19.48 o
   1   9  22       33.08       43.89     22.78 o
   2   9  22       58.41       53.89     18.13 o
   3   9  22       69.67      113.49     19.86 o
   4   9  22       68.84       52.40     23.15 o
   5   9  22       14.74       80.25     38.01 o
  -3  10  22      138.72      139.98     49.47 o
  -2  10  22       21.17       27.37     23.39 o
  -1  10  22       89.92       57.58     23.83 o
   0  10  22      244.82      249.13     31.86 o
   1  10  22       90.50       86.62     36.49 o
   2  10  22       21.91       49.86     23.23 o
   3  10  22      137.55      198.02     24.72 o
   1   0  23        0.35       -7.36     11.59 o
   2   0  23      127.36      121.07     22.48 o
   3   0  23      892.96      817.25     38.11 o
   4   0  23        2.11      -14.84     14.84 o
   5   0  23       21.42       10.12     13.42 o
   6   0  23       12.76       30.50     16.07 o
   7   0  23       72.92       78.11     19.04 o
   8   0  23      285.21      234.62     41.93 o
   9   0  23        1.46      -25.94     25.94 o
  -9   1  23       37.17        4.83     28.66 o
  -8   1  23      210.48      204.84     45.55 o
  -7   1  23        3.00       10.56     29.26 o
  -6   1  23       57.23       41.59     20.40 o
  -5   1  23       30.27       19.44     19.24 o
  -4   1  23       78.75       67.09     21.59 o
  -3   1  23      850.36      741.35     37.72 o
  -2   1  23      459.09      514.76     29.18 o
  -1   1  23        0.89        9.29     12.91 o
   0   1  23        0.23       20.15     13.07 o
   1   1  23        0.62       -4.18     18.85 o
   2   1  23      453.32      472.01     24.70 o
   3   1  23      869.53      766.06     37.16 o
   4   1  23       77.32       82.31     16.07 o
   5   1  23       33.08       37.54     14.18 o
   6   1  23       56.05       56.05     16.78 o
   7   1  23        2.91        6.66     14.61 o
   8   1  23      208.09      127.00     39.52 o
   9   1  23       36.61       76.93     34.69 o
  -9   2  23       46.93       42.54     20.50 o
  -8   2  23       15.28       31.28     39.07 o
  -7   2  23      105.78       65.38     31.07 o
  -6   2  23      134.70      162.49     18.49 o
  -5   2  23       80.63      117.14     16.18 o
  -4   2  23       62.06       77.66     14.30 o
  -3   2  23       60.87      112.95     23.88 o
  -2   2  23      292.50      301.66     24.42 o
  -1   2  23        7.65        5.28     14.94 o
   0   2  23        2.82        3.95     13.64 o
   1   2  23        8.41       -0.36     12.68 o
   2   2  23      288.40      263.11     20.67 o
   3   2  23       62.44       40.51     20.85 o
   4   2  23       63.89       68.12     15.19 o
   5   2  23       81.39      151.38     28.47 o
   6   2  23      133.87       82.78     23.54 o
   7   2  23      106.41       77.69     23.04 o
   8   2  23       15.47       14.44     16.29 o
   9   2  23       46.45       51.00     20.80 o
  -9   3  23       84.64       92.20     23.55 o
  -8   3  23       64.31       51.58     21.02 o
  -7   3  23      209.76      212.84     27.53 o
  -6   3  23      128.37      130.99     18.32 o
  -5   3  23       16.02       27.26     14.30 o
  -4   3  23       16.31        0.63     17.86 o
  -3   3  23     1008.27      990.36     75.72 o
  -2   3  23      540.90      498.27     45.55 o
  -1   3  23      100.24      133.08     25.32 o
   0   3  23      251.59      180.36     26.57 o
   1   3  23      102.89       73.40     22.66 o
   2   3  23      549.12      506.14     38.15 o
   3   3  23     1004.41      912.80     49.48 o
   4   3  23       15.30      -15.88     15.88 o
   5   3  23       17.22       57.02     30.77 o
   6   3  23      123.73      122.68     29.71 o
   7   3  23      211.22      220.53     25.40 o
   8   3  23       65.39       69.00     20.20 o
   9   3  23       83.97       69.99     21.31 o
  -8   4  23        0.15       32.24     19.71 o
  -7   4  23       30.70       11.61     38.46 o
  -6   4  23       77.88       88.31     17.23 o
  -5   4  23        9.63       -6.39     18.22 o
  -4   4  23       47.49       32.14     26.70 o
  -3   4  23      652.75      524.93     36.97 o
  -2   4  23      501.54      570.56     70.29 o
  -1   4  23      112.71      113.78     50.98 o
   0   4  23      383.02      258.43     30.60 o
   1   4  23      114.82       82.76     30.32 o
   2   4  23      500.68      577.53     41.24 o
   3   4  23      646.78      522.32     46.61 o
   4   4  23       45.19       77.83     31.98 o
   5   4  23        9.04       46.16     33.18 o
   6   4  23       77.23      102.57     39.52 o
   7   4  23       32.34       40.53     17.72 o
   8   4  23        0.18      -11.45     15.06 o
  -8   5  23       90.44      116.45     25.22 o
  -7   5  23       39.43       51.89     33.79 o
  -6   5  23       32.62       30.40     19.09 o
  -5   5  23       57.19       46.75     21.09 o
  -4   5  23      107.96      112.21     23.48 o
  -3   5  23      255.03      274.90     29.84 o
  -2   5  23     1059.58     1091.85     59.28 o
  -1   5  23        9.63      -17.80     17.80 o
   0   5  23      477.22      535.84     46.01 o
   1   5  23        8.87       -2.59     19.45 o
   2   5  23     1062.00     1133.72     82.36 o
   3   5  23      253.74      235.31     44.95 o
   4   5  23      107.31       81.45     34.39 o
   5   5  23       56.61       40.12     34.99 o
   6   5  23       33.47       65.76     32.88 o
   7   5  23       39.87       37.41     31.98 o
   8   5  23       90.64      124.89     43.74 o
  -7   6  23       28.15       34.99     32.88 o
  -6   6  23       24.09       20.82     31.07 o
  -5   6  23       62.82       40.92     21.01 o
  -4   6  23       69.83       93.37     57.32 o
  -3   6  23      237.24      247.58     29.50 o
  -2   6  23       25.69       87.38     42.69 o
  -1   6  23        2.67      -17.36     17.36 o
   0   6  23      557.32      720.94     43.93 o
   1   6  23        2.90      -18.34     18.34 o
   2   6  23       24.88       36.98     25.04 o
   3   6  23      238.11      253.99     30.05 o
   4   6  23       69.81       74.46     32.88 o
   5   6  23       62.78       78.74     34.99 o
   6   6  23       23.77      -25.64     31.68 o
   7   6  23       28.04       -4.53     28.36 o
  -6   7  23       33.79        3.92     31.68 o
  -5   7  23       28.92        4.22     27.15 o
  -4   7  23       32.34       19.96     30.62 o
  -3   7  23      638.31      579.22     39.42 o
  -2   7  23      229.20      232.71     28.99 o
  -1   7  23      110.84       61.65     24.08 o
   0   7  23      280.07      257.22     31.23 o
   1   7  23      111.68       77.69     19.09 o
   2   7  23      223.93      221.27     29.72 o
   3   7  23      639.00      549.47     38.61 o
   4   7  23       31.74       64.58     44.20 o
   5   7  23       28.88       66.07     33.79 o
   6   7  23       35.49       -4.53     29.87 o
   7   7  23       13.97      -10.86     28.36 o
  -6   8  23       40.76       42.12     27.53 o
  -5   8  23       24.67        6.96     22.79 o
  -4   8  23       13.10       11.90     21.66 o
  -3   8  23      147.74      134.89     22.44 o
  -2   8  23       83.85       70.33     19.91 o
  -1   8  23       24.05       33.50     18.31 o
   0   8  23       11.95       27.49     20.07 o
   1   8  23       23.42       38.23     22.63 o
   2   8  23       82.74      101.24     25.13 o
   3   8  23      148.31      100.88     28.96 o
   4   8  23       12.33       -1.92     20.23 o
   5   8  23       24.70       51.89     34.69 o
   6   8  23       40.38        9.35     34.39 o
  -4   9  23      117.75      121.89     28.93 o
  -3   9  23       12.51       13.06     17.64 o
  -2   9  23       52.21       53.24     19.60 o
  -1   9  23       83.74       65.46     25.19 o
   0   9  23       15.52       25.51     20.43 o
   1   9  23       83.96      101.53     26.11 o
   2   9  23       53.62       53.11     23.51 o
   3   9  23       12.45       14.43     21.86 o
   4   9  23      119.51       75.72     39.22 o
  -2  10  23       36.42       18.12     27.60 o
  -1  10  23      130.08      152.66     40.58 o
   0  10  23       24.10       13.82     39.82 o
   1  10  23      129.54       93.26     27.61 o
   2  10  23       37.39       70.76     28.41 o
   0   0  24       27.69       59.13     31.68 o
   1   0  24       47.59       15.51     20.97 o
   2   0  24       15.69       -3.30     19.30 o
   3   0  24        3.70       -4.50     18.71 o
   4   0  24       52.71       61.36     23.23 o
   5   0  24       73.75       51.72     21.42 o
   6   0  24        7.48      -25.94     25.94 o
   7   0  24       49.68       50.98     33.18 o
   8   0  24        5.57      -10.86     27.75 o
   9   0  24        1.15        5.13     31.37 o
  -8   1  24        7.05       26.85     31.68 o
  -7   1  24       18.74       14.18     27.75 o
  -6   1  24       44.62       81.30     39.22 o
  -5   1  24      199.80      189.89     27.51 o
  -4   1  24       54.45        0.17     19.17 o
  -3   1  24      639.19      629.63     52.79 o
  -2   1  24      518.22      590.45     55.51 o
  -1   1  24      347.74      353.86     33.70 o
   0   1  24       72.35      120.74     44.65 o
   1   1  24      350.66      365.44     34.62 o
   2   1  24      513.41      585.90     50.23 o
   3   1  24      634.15      639.54     42.20 o
   4   1  24       53.73      -10.94     19.09 o
   5   1  24      198.63      227.40     36.20 o
   6   1  24       46.03       31.68     32.28 o
   7   1  24       19.29       -1.81     27.45 o
   8   1  24        6.86      -24.44     24.44 o
   9   1  24       10.28       19.31     32.28 o
  -8   2  24       15.76      -25.64     25.64 o
  -7   2  24       30.30       44.65     31.37 o
  -6   2  24       10.84       27.45     19.42 o
  -5   2  24      312.76      252.21     30.22 o
  -4   2  24      177.92      148.11     26.66 o
  -3   2  24      672.59      645.02     41.79 o
  -2   2  24       81.64       59.06     22.82 o
  -1   2  24       68.00       70.20     22.32 o
   0   2  24       52.85       65.85     25.79 o
   1   2  24       70.14       44.14     21.86 o
   2   2  24       83.09       25.29     22.82 o
   3   2  24      676.96      654.27     43.11 o
   4   2  24      180.97      295.10     34.54 o
   5   2  24      313.53      290.81     48.57 o
   6   2  24       10.89       40.73     33.49 o
   7   2  24       31.00       47.97     34.09 o
   8   2  24       16.26      -24.13     24.13 o
  -8   3  24       17.07      -28.66     28.66 o
  -7   3  24        2.19      -11.77     25.94 o
  -6   3  24       46.58       83.69     22.41 o
  -5   3  24      104.76      107.64     17.40 o
  -4   3  24      113.36      108.28     25.12 o
  -3   3  24      896.42      791.79     44.70 o
  -2   3  24       51.33       56.65     27.60 o
  -1   3  24      165.66      146.80     61.39 o
   0   3  24      326.60      376.91     34.88 o
   1   3  24      167.48      197.16     29.12 o
   2   3  24       48.95       53.33     22.68 o
   3   3  24      900.84      794.88     70.44 o
   4   3  24      114.45      109.60     27.20 o
   5   3  24      102.05      128.51     40.73 o
   6   3  24       46.69       40.42     32.58 o
   7   3  24        1.80      -21.12     24.74 o
   8   3  24       16.81       17.50     34.09 o
  -8   4  24       84.68       83.41     23.79 o
  -7   4  24       26.27       34.56     20.18 o
  -6   4  24       26.48       40.63     15.80 o
  -5   4  24       36.02       30.33     20.87 o
  -4   4  24      275.53      235.52     30.15 o
  -3   4  24      500.36      512.41     37.97 o
  -2   4  24       19.46       14.99     20.21 o
  -1   4  24       25.12       12.13     20.06 o
   0   4  24        4.46       -7.24     18.98 o
   1   4  24       26.41       21.58     20.82 o
   2   4  24       20.79        1.87     26.25 o
   3   4  24      503.73      538.23     40.53 o
   4   4  24      276.38      228.07     46.46 o
   5   4  24       33.74       22.63     32.58 o
   6   4  24       25.70       23.23     32.88 o
   7   4  24       25.73       -4.53     28.96 o
   8   4  24       83.93       90.80     40.73 o
  -7   5  24        3.25      -15.91     20.66 o
  -6   5  24       19.68       12.99     26.40 o
  -5   5  24        9.45       -1.19     19.26 o
  -4   5  24       10.65      -19.19     19.19 o
  -3   5  24       73.03      108.75     25.33 o
  -2   5  24      142.39      135.59     26.24 o
  -1   5  24      196.51      117.02     26.16 o
   0   5  24        4.11       -4.46     24.89 o
   1   5  24      197.30      123.79     26.24 o
   2   5  24      142.11      115.02     27.20 o
   3   5  24       71.41       45.48     23.04 o
   4   5  24        9.78      -27.15     31.37 o
   5   5  24        9.63      -26.85     26.85 o
   6   5  24       19.41      -25.64     26.25 o
   7   5  24        3.22      -18.10     25.94 o
  -7   6  24        0.52      -30.17     30.17 o
  -6   6  24       12.86        7.54     33.18 o
  -5   6  24      121.02      117.64     39.37 o
  -4   6  24       99.58      130.31     25.51 o
  -3   6  24      185.51      229.41     29.16 o
  -2   6  24       35.35       74.11     24.44 o
  -1   6  24        6.32      -10.28     18.24 o
   0   6  24        3.91      -18.59     18.59 o
   1   6  24        6.70      -17.89     17.89 o
   2   6  24       35.15       34.46     23.04 o
   3   6  24      186.62      213.35     28.16 o
   4   6  24       96.29      115.90     24.50 o
   5   6  24      122.32      194.28     47.06 o
   6   6  24       13.24      -25.64     25.64 o
   7   6  24        0.56        2.72     28.66 o
  -6   7  24       22.53       12.07     31.98 o
  -5   7  24      119.29      110.11     39.52 o
  -4   7  24       14.48      -12.13     32.88 o
  -3   7  24       86.33       89.59     25.20 o
  -2   7  24        4.88       12.49     34.24 o
  -1   7  24      140.40      168.09     27.91 o
   0   7  24       84.27      131.26     30.02 o
   1   7  24      142.13      154.18     22.47 o
   2   7  24        5.42       -6.18     18.56 o
   3   7  24       84.01       66.83     23.47 o
   4   7  24       15.34       30.30     20.36 o
   5   7  24      120.72      145.11     42.54 o
   6   7  24       22.88       26.85     36.20 o
  -5   8  24       35.98       18.70     33.18 o
  -4   8  24       15.67       -1.21     29.87 o
  -3   8  24       32.86       28.16     17.75 o
  -2   8  24        4.86        2.31     17.04 o
  -1   8  24       17.28       31.29     18.02 o
   0   8  24        6.98      -15.23     18.90 o
   1   8  24       17.12       12.07     21.97 o
   2   8  24        4.75       10.73     21.22 o
   3   8  24       31.89       57.31     23.63 o
   4   8  24       15.89       53.70     34.99 o
   5   8  24       36.13       11.46     33.79 o
  -3   9  24      326.04      372.50     30.93 o
  -2   9  24      171.76      165.98     24.97 o
  -1   9  24      107.07      152.83     63.95 o
   0   9  24        1.25      -18.25     18.25 o
   1   9  24      106.29      141.36     29.00 o
   2   9  24      174.48      180.05     30.58 o
   3   9  24      327.78      366.30     37.73 o
   1   0  25       29.93       26.06     40.12 o
   2   0  25      517.77      424.02     37.41 o
   3   0  25     1287.36     1332.12     72.85 o
   4   0  25      246.28      224.80     47.51 o
   5   0  25       10.44      -10.02     18.93 o
   6   0  25       14.13      -16.59     24.44 o
   7   0  25       57.42       63.35     36.20 o
   8   0  25       24.05       -5.43     30.47 o
  -8   1  25       15.30       41.63     34.39 o
  -7   1  25        2.89       35.30     35.30 o
  -6   1  25        1.41      -12.83     18.16 o
  -5   1  25      116.93       63.23     31.68 o
  -4   1  25      246.18      210.65     41.03 o
  -3   1  25       28.66       -0.81     24.74 o
  -2   1  25      449.09      364.08     35.15 o
  -1   1  25      123.33      131.55     27.09 o
   0   1  25        0.89      -10.34     24.13 o
   1   1  25      126.23       84.02     26.43 o
   2   1  25      446.73      460.04     37.84 o
   3   1  25       25.64       28.96     21.97 o
   4   1  25      247.66      245.76     31.46 o
   5   1  25      114.39      114.67     33.49 o
   6   1  25        1.52       11.77     32.28 o
   7   1  25        2.89      -16.59     26.55 o
   8   1  25       15.28       21.12     31.68 o
  -8   2  25       16.09       41.33     35.90 o
  -7   2  25       39.48       53.09     33.79 o
  -6   2  25       13.22       42.35     20.87 o
  -5   2  25       88.67       61.16     26.55 o
  -4   2  25      180.61      178.18     28.31 o
  -3   2  25      236.90      250.45     31.09 o
  -2   2  25      181.41      212.04     29.64 o
  -1   2  25      100.05       58.49     23.61 o
   0   2  25        0.34       14.84     22.37 o
   1   2  25       96.23       78.70     24.55 o
   2   2  25      179.27      187.78     29.28 o
   3   2  25      227.46      207.17     30.73 o
   4   2  25      177.74      280.30     34.13 o
   5   2  25       86.05       39.51     24.68 o
   6   2  25       13.16       -1.21     25.94 o
   7   2  25       39.63       -6.64     28.96 o
   8   2  25       15.37      -22.93     27.45 o
  -8   3  25       10.54      -28.96     28.96 o
  -7   3  25       12.25       52.49     34.99 o
  -6   3  25       18.74       11.02     57.62 o
  -5   3  25       72.26       56.54     28.51 o
  -4   3  25       16.09       16.23     21.86 o
  -3   3  25      759.35      763.80     45.55 o
  -2   3  25       28.51       14.43     20.97 o
  -1   3  25       75.40       62.30     23.25 o
   0   3  25       66.71       73.18     23.27 o
   1   3  25       75.53       58.43     24.41 o
   2   3  25       29.56       51.59     23.04 o
   3   3  25      766.14      755.85     47.04 o
   4   3  25       15.03      -32.91     51.28 o
   5   3  25       70.51       23.23     34.39 o
   6   3  25       18.07      -11.46     31.37 o
   7   3  25       11.53        8.75     28.66 o
   8   3  25       10.54       52.19     36.80 o
  -7   4  25       42.74        6.64     30.17 o
  -6   4  25      102.51      116.01     27.00 o
  -5   4  25       17.22      -19.51     20.66 o
  -4   4  25        7.45      -13.26     18.00 o
  -3   4  25      165.37      130.12     33.18 o
  -2   4  25       77.85       52.02     23.11 o
  -1   4  25       48.96       57.54     38.16 o
   0   4  25        0.03      -18.25     18.25 o
   1   4  25       48.47       55.54     22.91 o
   2   4  25       78.24       91.33     26.13 o
   3   4  25      167.18      177.55     31.34 o
   4   4  25        7.83       16.29     31.37 o
   5   4  25       17.05       46.16     32.58 o
   6   4  25      101.31      122.48     41.93 o
   7   4  25       43.19      -13.58     30.17 o
  -7   5  25       56.80       55.81     36.20 o
  -6   5  25       39.73       63.38     22.98 o
  -5   5  25       34.76       11.45     35.60 o
  -4   5  25       57.49       12.81     20.95 o
  -3   5  25       74.86       64.09     40.58 o
  -2   5  25       56.92       51.34     24.13 o
  -1   5  25        1.15        6.25     20.86 o
   0   5  25       14.15       13.56     20.37 o
   1   5  25        0.51       -8.87     21.87 o
   2   5  25       57.71       20.03     22.58 o
   3   5  25       77.92       74.16     26.81 o
   4   5  25       56.48       33.18     33.49 o
   5   5  25       34.60       31.37     35.90 o
   6   5  25       39.40       60.64     37.71 o
   7   5  25       56.38       11.77     35.60 o
  -6   6  25       32.99       55.81     35.90 o
  -5   6  25       29.79       16.21     20.58 o
  -4   6  25      117.16      113.76     46.16 o
  -3   6  25       13.60       31.15     30.77 o
  -2   6  25      102.60      113.95     25.57 o
  -1   6  25       90.26       65.05     30.77 o
   0   6  25       30.42       38.12     23.67 o
   1   6  25       93.41       55.19     25.01 o
   2   6  25      103.76       87.47     26.05 o
   3   6  25       13.37       67.31     22.10 o
   4   6  25      117.52      128.48     25.39 o
   5   6  25       29.18       17.50     31.98 o
   6   6  25       31.53       24.44     34.99 o
  -5   7  25       28.52       42.84     34.09 o
  -4   7  25        3.88       -5.43     25.34 o
  -3   7  25      341.91      305.35     44.95 o
  -2   7  25      195.38      163.84     28.69 o
  -1   7  25      178.20      255.19     32.04 o
   0   7  25       32.17       15.77     20.90 o
   1   7  25      178.67      229.43     26.13 o
   2   7  25      197.08      195.86     29.92 o
   3   7  25      339.03      314.70     33.56 o
   4   7  25        3.79      -25.04     29.87 o
   5   7  25       28.03       34.09     35.60 o
  -4   8  25       38.65        5.13     30.77 o
  -3   8  25       22.84       28.10     18.71 o
  -2   8  25      146.81      102.70     25.27 o
  -1   8  25       39.51       62.61     19.36 o
   0   8  25      113.97       93.58     21.23 o
   1   8  25       38.98       72.69     24.41 o
   2   8  25      147.27       47.78     23.70 o
   3   8  25       22.67       31.85     32.13 o
   4   8  25       38.42       23.53     33.79 o
  -2   9  25       25.46        5.32     18.45 o
  -1   9  25       21.73       11.07     62.75 o
   0   9  25      102.31       98.19     28.05 o
   1   9  25       21.63       18.16     22.49 o
   2   9  25       26.09       25.78     24.98 o
   0   0  26        0.60       18.40     31.37 o
   1   0  26      845.13      807.42     48.96 o
   2   0  26       30.67      -19.83     19.83 o
   3   0  26      153.75      157.73     28.43 o
   4   0  26        0.00       -1.92     20.26 o
   5   0  26       17.87       26.89     22.06 o
   6   0  26        0.48      -22.63     26.55 o
   7   0  26       10.56        3.62     30.17 o
  -7   1  26       36.01       -0.91     28.36 o
  -6   1  26       12.79       29.50     23.06 o
  -5   1  26        3.29       -3.98     18.98 o
  -4   1  26      219.03      331.35     35.47 o
  -3   1  26      390.08      322.15     33.97 o
  -2   1  26      106.35       59.04     24.39 o
  -1   1  26      122.18      113.34     28.06 o
   0   1  26        8.80       -8.40     20.58 o
   1   1  26      123.79      103.78     37.26 o
   2   1  26      104.14       95.78     26.01 o
   3   1  26      386.53      355.14     36.11 o
   4   1  26      218.92      235.60     33.39 o
   5   1  26        3.68       23.62     21.12 o
   6   1  26       12.61      -16.89     28.06 o
   7   1  26       36.13       37.71     38.01 o
  -6   2  26        6.06       16.67     20.37 o
  -5   2  26       53.46       57.20     23.32 o
  -4   2  26       16.01        1.89     32.88 o
  -3   2  26      236.18      183.61     29.44 o
  -2   2  26       70.08       55.81     33.94 o
  -1   2  26       78.81      120.25     27.15 o
   0   2  26        1.55      -20.26     20.26 o
   1   2  26       74.09       78.89     25.16 o
   2   2  26       67.49       22.36     23.87 o
   3   2  26      237.91      235.16     32.04 o
   4   2  26       15.59       31.14     23.42 o
   5   2  26       54.75       98.91     35.90 o
   6   2  26        6.09       13.27     31.07 o
   7   2  26        5.65      -29.56     29.56 o
  -7   3  26       35.91       60.94     37.11 o
  -6   3  26       65.21       99.43     60.79 o
  -5   3  26      181.81      174.26     28.62 o
  -4   3  26       83.61      147.64     27.98 o
  -3   3  26       78.39       81.22     26.33 o
  -2   3  26       82.54       76.07     25.05 o
  -1   3  26        7.76        8.54     43.44 o
   0   3  26       31.97       42.96     23.55 o
   1   3  26        7.53        2.00     19.71 o
   2   3  26       81.51       76.29     27.90 o
   3   3  26       81.25       78.50     26.60 o
   4   3  26       84.72      120.08     29.56 o
   5   3  26      182.43      158.38     45.55 o
   6   3  26       66.59      114.33     41.33 o
   7   3  26       35.37       42.84     36.80 o
  -7   4  26       14.37       -7.84     31.37 o
  -6   4  26       15.71       -1.75     20.43 o
  -5   4  26       62.77       57.73     23.54 o
  -4   4  26       12.63       18.62     21.21 o
  -3   4  26       64.46       69.62     24.86 o
  -2   4  26       24.92      -20.51     29.41 o
  -1   4  26       34.52       13.16     27.30 o
   0   4  26       34.63        5.10     20.61 o
   1   4  26       34.33       13.03     21.83 o
   2   4  26       23.93       62.23     25.16 o
   3   4  26       63.95       81.19     27.41 o
   4   4  26       13.41      -18.70     28.66 o
   5   4  26       61.94       81.15     40.73 o
   6   4  26       15.57      -22.32     28.96 o
   7   4  26       14.57       48.27     39.52 o
  -6   5  26        2.37       -4.83     29.26 o
  -5   5  26       81.94      119.31     56.71 o
  -4   5  26       42.83       18.30     22.54 o
  -3   5  26       19.85       35.26     21.42 o
  -2   5  26        9.94       -1.67     43.14 o
  -1   5  26        3.22        2.67     20.51 o
   0   5  26        0.03       13.13     21.47 o
   1   5  26        3.14       18.15     22.06 o
   2   5  26       10.38        4.24     21.19 o
   3   5  26       18.78       15.43     22.07 o
   4   5  26       43.30       88.09     39.52 o
   5   5  26       83.02       70.89     36.50 o
   6   5  26        2.46        1.21     32.58 o
  -5   6  26        8.63      -17.70     25.34 o
  -4   6  26      151.54      224.51     49.02 o
  -3   6  26      382.58      375.75     36.94 o
  -2   6  26      119.60       72.95     25.08 o
  -1   6  26       65.93       47.91     24.32 o
   0   6  26       18.24       26.03     22.98 o
   1   6  26       65.78       69.18     25.53 o
   2   6  26      120.57       10.06     38.46 o
   3   6  26      382.37      390.93     35.86 o
   4   6  26      150.83       89.60     40.42 o
   5   6  26        8.67       -6.64     34.09 o
  -4   7  26       45.48       29.41     46.01 o
  -3   7  26      137.62      186.33     30.32 o
  -2   7  26        7.51       12.80     35.75 o
  -1   7  26       32.32       60.75     29.41 o
   0   7  26       34.02       17.07     31.98 o
   1   7  26       31.15       38.94     19.74 o
   2   7  26        7.18       -7.14     20.91 o
   3   7  26      136.55      159.78     33.79 o
   4   7  26       45.51       -5.13     35.60 o
  -3   8  26        1.05       19.41     53.25 o
  -2   8  26       22.23       19.86     20.35 o
  -1   8  26      168.55      217.13     36.92 o
   0   8  26        5.46      -15.87     15.87 o
   1   8  26      168.81      244.97     83.41 o
   2   8  26       21.23       11.05     22.72 o
   3   8  26        0.97      -17.55     21.65 o
   1   0  27        2.36       11.88     40.88 o
   2   0  27       59.07       40.93     23.34 o
   3   0  27      429.96      352.06     42.39 o
   4   0  27       39.02       44.06     23.68 o
   5   0  27       18.59       70.70     25.47 o
   6   0  27        6.27       -3.62     28.96 o
   7   0  27        3.40      -30.47     30.47 o
  -7   1  27        7.32        1.21     29.26 o
  -6   1  27      107.86       89.44     26.33 o
  -5   1  27       46.42       49.03     24.37 o
  -4   1  27       81.02      144.86     50.08 o
  -3   1  27       17.58       15.68     21.77 o
  -2   1  27       57.60       95.49     26.91 o
  -1   1  27       18.05       19.34     21.81 o
   0   1  27        6.56      -10.81     19.54 o
   1   1  27       18.01       31.58     23.92 o
   2   1  27       57.69      108.04     29.12 o
   3   1  27       16.65       35.25     36.20 o
   4   1  27       84.23      111.62     30.92 o
   5   1  27       44.55       70.89     25.49 o
   6   1  27      109.62      130.02     43.14 o
   7   1  27        7.87       38.61     38.31 o
  -7   2  27       30.38        0.60     32.28 o
  -6   2  27        0.08       17.19     38.61 o
  -5   2  27       99.75      171.89     30.07 o
  -4   2  27       23.61       40.34     22.71 o
  -3   2  27       55.24       60.88     26.24 o
  -2   2  27      133.50      127.19     34.54 o
  -1   2  27        6.93       -9.62     39.37 o
   0   2  27      145.55      135.07     29.64 o
   1   2  27        7.90       11.85     22.72 o
   2   2  27      132.73       76.05     48.12 o
   3   2  27       58.81       82.43     26.39 o
   4   2  27       23.47       51.68     24.42 o
   5   2  27       99.48      128.80     68.03 o
   6   2  27        0.12       17.80     34.99 o
   7   2  27       30.18        1.21     35.30 o
  -6   3  27       16.48       50.50     23.19 o
  -5   3  27       32.38       25.94     21.18 o
  -4   3  27       65.66       66.67     25.15 o
  -3   3  27        5.94       17.10     32.58 o
  -2   3  27       76.35       23.12     23.57 o
  -1   3  27        8.11      -17.70     17.70 o
   0   3  27        0.58        9.73     23.02 o
   1   3  27        8.32       -0.99     22.35 o
   2   3  27       75.37      102.31     27.93 o
   3   3  27        5.95       -1.44     20.47 o
   4   3  27       65.34      132.66     77.53 o
   5   3  27       31.90       30.17     35.90 o
   6   3  27       15.93       21.72     34.99 o
  -6   4  27        0.52       20.89     20.99 o
  -5   4  27       14.61       -8.00     32.73 o
  -4   4  27       64.82       60.92     24.86 o
  -3   4  27      149.43      145.51     51.28 o
  -2   4  27        3.19      -35.52     41.78 o
  -1   4  27       38.00       35.09     23.27 o
   0   4  27      139.75      145.63     48.27 o
   1   4  27       39.68       60.30     26.10 o
   2   4  27        2.89       33.50     23.56 o
   3   4  27      145.29      141.83     29.55 o
   4   4  27       64.43       28.36     40.12 o
   5   4  27       14.86       -6.94     34.09 o
   6   4  27        0.69      -25.34     25.34 o
  -5   5  27       10.01       -7.26     29.56 o
  -4   5  27       87.04       59.11     25.14 o
  -3   5  27        7.47        7.83     22.16 o
  -2   5  27       40.24       70.27     25.22 o
  -1   5  27        2.90      -16.07     22.28 o
   0   5  27        0.15       -1.47     23.23 o
   1   5  27        3.02        8.67     53.09 o
   2   5  27       39.62       39.88     23.88 o
   3   5  27        7.42       26.24     25.34 o
   4   5  27       86.00      -21.72     32.88 o
   5   5  27        9.36       35.30     35.30 o
  -4   6  27       61.00      104.33     28.48 o
  -3   6  27       35.31       35.24     35.60 o
  -2   6  27        5.56        2.32     35.30 o
  -1   6  27        3.31       -0.28     20.76 o
   0   6  27       13.03       30.23     24.27 o
   1   6  27        2.82      -19.16     19.16 o
   2   6  27        5.61       -4.01     23.36 o
   3   6  27       36.13      -21.12     34.09 o
   4   6  27       61.16       88.09     40.73 o
  -3   7  27       36.15       42.68     41.78 o
  -2   7  27       27.42       19.06     22.75 o
  -1   7  27        3.86      -20.56     20.56 o
   0   7  27        1.41       35.85     25.04 o
   1   7  27        3.95       42.23     25.51 o
   2   7  27       27.30       27.49     39.82 o
   3   7  27       36.70       17.32     27.15 o
   0   8  27        0.52       27.43     24.42 o
   0   0  28       18.78       39.22     34.39 o
   1   0  28       13.75       -6.40     22.80 o
   2   0  28       18.71       30.79     23.65 o
   3   0  28        9.19       19.11     24.78 o
   4   0  28        1.84        0.31     20.89 o
   5   0  28      121.82      166.41     37.11 o
   6   0  28       98.66      167.43     46.46 o
  -6   1  28        3.43       -5.75     21.01 o
  -5   1  28        9.67      -21.82     21.82 o
  -4   1  28        7.38       -4.53     26.55 o
  -3   1  28       55.57       46.89     23.14 o
  -2   1  28      116.27      134.50     29.66 o
  -1   1  28       65.46      106.37     29.21 o
   0   1  28       33.28       99.96     28.52 o
   1   1  28       64.49       59.24     25.98 o
   2   1  28      116.02      128.52     30.00 o
   3   1  28       54.90       53.99     36.20 o
   4   1  28        7.34      -34.54     34.54 o
   5   1  28        9.10      -15.29     20.91 o
   6   1  28        3.65       47.36     39.82 o
  -6   2  28        9.86      -20.27     20.27 o
  -5   2  28       18.95      -11.46     41.93 o
  -4   2  28       25.29       29.07     23.67 o
  -3   2  28       48.76       32.29     23.75 o
  -2   2  28        9.75       15.51     23.58 o
  -1   2  28       11.77       -1.52     22.29 o
   0   2  28       18.07        0.37     22.20 o
   1   2  28       12.22       -3.92     21.33 o
   2   2  28        8.78       27.71     24.37 o
   3   2  28       48.29       79.49     27.52 o
   4   2  28       24.52        6.62     23.27 o
   5   2  28       18.05      -19.84     21.76 o
   6   2  28        9.83        2.72     31.98 o
  -6   3  28       49.47       98.25     26.93 o
  -5   3  28        9.12        9.65     24.74 o
  -4   3  28       82.89       82.48     26.72 o
  -3   3  28       58.75       55.27     26.21 o
  -2   3  28       33.87       32.83     23.48 o
  -1   3  28       31.73      -13.84     19.93 o
   0   3  28      115.07      122.57     29.74 o
   1   3  28       31.33       40.65     24.09 o
   2   3  28       36.26       23.83     23.61 o
   3   3  28       57.79       36.08     25.34 o
   4   3  28       82.47      111.15     37.56 o
   5   3  28        9.34       62.45     41.03 o
   6   3  28       51.27       32.58     42.84 o
  -5   4  28       28.86       16.76     22.92 o
  -4   4  28       28.86       47.86     25.47 o
  -3   4  28      115.21      169.26     30.72 o
  -2   4  28      125.76       95.07     27.53 o
  -1   4  28        6.80       18.10     21.94 o
   0   4  28        2.74       21.82     22.72 o
   1   4  28        6.99      -13.86     42.39 o
   2   4  28      124.31       74.95     30.02 o
   3   4  28      114.92      150.14     32.08 o
   4   4  28       26.72       54.00     39.52 o
   5   4  28       28.20       81.45     41.33 o
  -4   5  28       11.05       46.34     25.22 o
  -3   5  28       42.69       53.18     25.06 o
  -2   5  28       51.67       80.79     26.72 o
  -1   5  28       46.32       25.94     23.68 o
   0   5  28       48.45       49.92     25.38 o
   1   5  28       45.94       21.87     24.19 o
   2   5  28       50.92       71.71     26.88 o
   3   5  28       44.04       20.74     23.02 o
   4   5  28       11.20      -29.87     30.17 o
  -3   6  28       14.59       43.62     25.92 o
  -2   6  28       69.72       58.85     25.22 o
  -1   6  28        9.64        0.00     22.18 o
   0   6  28        1.97       25.78     23.18 o
   1   6  28        9.35       14.91     23.38 o
   2   6  28       70.93       73.55     27.66 o
   3   6  28       14.43       12.37     36.80 o
  -1   7  28        9.52      -10.15     23.96 o
   0   7  28       10.46      -20.02     20.02 o
   1   7  28        9.08       31.20     26.34 o
   1   0  29       25.54       65.01     34.99 o
   2   0  29       25.50      -17.38     29.87 o
   3   0  29      144.82      208.86     34.99 o
   4   0  29       72.33       89.72     96.84 o
   5   0  29        4.11       27.43     26.25 o
  -5   1  29       14.99       47.05     24.93 o
  -4   1  29       15.72        0.67     23.56 o
  -3   1  29       87.79       95.27     27.36 o
  -2   1  29        8.75        0.42     23.11 o
  -1   1  29        9.36        2.36     29.87 o
   0   1  29       15.26       -0.79     37.11 o
   1   1  29        8.88      -21.63     21.63 o
   2   1  29        9.18      -13.70     22.37 o
   3   1  29       84.73       80.07     51.44 o
   4   1  29       15.31       26.19     24.80 o
   5   1  29       15.10       50.62     26.97 o
  -5   2  29       58.59       49.95     25.58 o
  -4   2  29       57.31       48.35     25.05 o
  -3   2  29        5.25        3.14     23.98 o
  -2   2  29       42.23       52.11     25.49 o
  -1   2  29        0.48      -16.98     24.31 o
   0   2  29        0.79       -5.07     21.86 o
   1   2  29        0.45      -20.25     20.25 o
   2   2  29       42.91       53.84     25.63 o
   3   2  29        5.10       -9.93     21.85 o
   4   2  29       56.49      110.26     56.87 o
   5   2  29       57.29       60.61     34.99 o
  -5   3  29       12.45       -9.94     21.71 o
  -4   3  29       26.62       29.93     48.57 o
  -3   3  29       44.83       41.69     25.92 o
  -2   3  29       36.48        9.55     24.42 o
  -1   3  29        2.51       -7.69     22.18 o
   0   3  29      116.41       61.01     41.93 o
   1   3  29        2.41      -11.34     36.35 o
   2   3  29       35.20       44.06     25.36 o
   3   3  29       43.36       79.10     37.56 o
   4   3  29       27.75       -7.47     23.55 o
   5   3  29       11.89        6.34     37.11 o
  -4   4  29        5.16       22.72     24.86 o
  -3   4  29       50.60       91.27     28.52 o
  -2   4  29        2.38       14.34     23.28 o
  -1   4  29        6.50       25.85     28.21 o
   0   4  29        1.70      -11.08     22.88 o
   1   4  29        6.30      -13.41     22.06 o
   2   4  29        2.25       26.08     24.87 o
   3   4  29       51.42       91.91     30.18 o
   4   4  29        5.66       80.25     43.44 o
  -3   5  29       44.29       68.23     26.34 o
  -2   5  29       70.10       95.64     29.20 o
  -1   5  29       56.09       62.54     25.29 o
   0   5  29      131.27      167.15     31.88 o
   1   5  29       55.85       36.01     25.29 o
   2   5  29       70.29       91.26     29.22 o
   3   5  29       44.60       53.84     28.05 o
  -1   6  29        0.89       10.75     25.21 o
   0   6  29       28.56       51.20     26.64 o
   1   6  29        0.91       29.71     44.04 o
   0   0  30       44.78       36.50     35.60 o
   1   0  30       72.43       84.21     50.98 o
   2   0  30        8.28      -15.11     28.36 o
   3   0  30       41.35       36.20     25.75 o
   4   0  30        5.90      -25.89     27.45 o
  -4   1  30       13.16      -12.13     23.19 o
  -3   1  30       27.99      -21.77     21.77 o
  -2   1  30        5.03        5.30     24.86 o
  -1   1  30       50.59       51.61     27.45 o
   0   1  30        9.37        5.27     25.70 o
   1   1  30       49.79       44.39     26.72 o
   2   1  30        4.79      -20.70     20.70 o
   3   1  30       27.57       43.23     27.36 o
   4   1  30       13.31       17.43     24.09 o
  -4   2  30       10.79      -17.63     22.45 o
  -3   2  30       66.42      112.57     30.27 o
  -2   2  30       84.52      100.95     31.16 o
  -1   2  30       27.51       -2.66     25.79 o
   0   2  30       32.99       72.32     27.36 o
   1   2  30       27.42       26.13     25.29 o
   2   2  30       86.29       97.81     41.63 o
   3   2  30       66.17      136.86     44.65 o
   4   2  30       10.94       19.05     25.90 o
  -3   3  30       43.95       16.67     25.49 o
  -2   3  30       52.81        5.24     25.64 o
  -1   3  30       25.73        8.59     24.22 o
   0   3  30        7.62       14.43     41.63 o
   1   3  30       26.47       12.33     24.39 o
   2   3  30       52.71       40.34     27.14 o
   3   3  30       44.09       95.26     29.68 o
  -3   4  30      147.42      194.14     34.23 o
  -2   4  30       41.75       67.10     26.52 o
  -1   4  30       26.12        9.69     31.22 o
   0   4  30       70.74       91.27     29.01 o
   1   4  30       25.98       28.13     26.14 o
   2   4  30       41.74       55.85     29.19 o
   3   4  30      144.59      221.05     38.18 o
  -1   5  30       10.77       -5.21     31.22 o
   0   5  30        5.32       24.18     26.10 o
   1   5  30       10.67      -27.45     27.45 o
   1   0  31        5.74       -4.95     25.56 o
   2   0  31       62.81       63.54     27.92 o
   3   0  31       23.75       -8.88     31.07 o
  -3   1  31       37.08       72.76     51.74 o
  -2   1  31        5.21       -4.11     23.96 o
  -1   1  31        8.14       16.24     30.17 o
   0   1  31        0.88      -11.07     44.04 o
   1   1  31        8.62        4.90     34.09 o
   2   1  31        5.09        8.84     25.60 o
   3   1  31       37.91       55.28     28.18 o
  -2   2  31       15.89        1.64     24.32 o
  -1   2  31       98.67      111.39     32.93 o
   0   2  31       84.86       58.52     41.93 o
   1   2  31       99.09      122.32     32.56 o
   2   2  31       16.59       -8.21     23.79 o
  -2   3  31        4.69      -23.13     23.13 o
  -1   3  31       18.18       32.97     28.22 o
   0   3  31       12.85       -8.46     24.82 o
   1   3  31       18.76       14.26     26.76 o
   2   3  31        4.92       -0.69     26.34 o
   0   0  32       23.60       59.43     43.74 o
 
